# Supplementary material for: Comparative transcriptomic analysis on compatible/incompatible grafts in Citrus
Source: Hortic Res. 2022 Jan 19;9:uhab072. doi: 10.1093/hr/uhab072 (PMC8931943; doi:10.1093/hr/uhab072)
Supplement: Web_Material_uhab072 [file web_material_uhab072.zip]

Archive with 13 entries (13 files):
- Figures and Supplementary Figures.pdf
- Supplementary Figure marker-up version.doc
- Supplementary Figure.doc
- Supplementary Tables marker-up version.xlsx
- Supplementary Tables.xlsx
- Table S1.pdf
- Table S2.pdf
- Table S3.pdf
- Table S4.pdf
- Table S5.pdf
- Table S6.pdf
- Table S7.pdf
- Table S8.pdf
