# Supplementary material for: Comparative transcriptomic analysis on compatible/incompatible grafts in Citrus
Source: Hortic Res. 2022 Jan 19;9:uhab072. doi: 10.1093/hr/uhab072 (PMC8931943; doi:10.1093/hr/uhab072)
Supplement: Web_Material_uhab072 [file web_material_uhab072.zip › Supplementary Tables marker-up version.xlsx]

## Sheet: Table S1
Table S1. Overview of RNA-seq data
Sample ID	Clean reads	clean bases (G)	Error rate(%)	Q20(%)	Q30(%)	GC content(%)	Alignment rate
Hm/Pt_P1_1	63907990	9.59	0.02	96.53	91.88	44.59	0.8912
Hm/Pt_P1_2	64176800	9.63	0.02	96.63	92.08	44.37	0.8802
Hm/Pt_P1_3	48490290	7.27	0.02	96.5	91.82	44.48	0.8963
Hm/Pt_P2_1	66250118	9.94	0.02	96.66	92.15	43.96	0.8796
Hm/Pt_P2_2	62949896	9.44	0.02	96.55	91.89	43.06	0.9019
Hm/Pt_P2_3	51391904	7.71	0.02	96.85	92.51	44.03	0.8956
Hm/Pt_P3_1	59282088	8.89	0.02	96.83	92.47	44.34	0.8863
Hm/Pt_P3_2	63432256	9.51	0.02	96.71	92.23	44.42	0.8934
Hm/Pt_P3_3	41743958	6.26	0.01	97.9	94.37	45.24	0.8865
Hm/Cj_P1_1	49898318	7.48	0.02	96.55	91.96	44.15	0.8863
Hm/Cj_P1_2	69835200	10.48	0.02	96.44	91.74	44.13	0.8884
Hm/Cj_P1_3	54840660	8.23	0.02	96.6	92.03	44.4	0.8885
Hm/Cj_P2_1	60020838	9	0.02	96.49	91.83	43.92	0.8787
Hm/Cj_P2_2	45759350	6.86	0.01	97.74	94.09	44.61	0.9019
Hm/Cj_P2_3	42723630	6.41	0.01	97.92	94.56	44.17	0.8956
Hm/Cj_P3_1	51624938	7.74	0.02	96.58	91.98	44.37	0.8863
Hm/Cj_P3_2	63158882	9.47	0.02	96.51	91.82	44.49	0.8934
Hm/Cj_P3_3	53941876	8.09	0.02	96.87	92.52	44.17	0.8865
Gx/Pt_P1_1	57178874	8.58	0.02	96.67	92.14	44.32	0.9325
Gx/Pt_P1_2	62041226	9.31	0.02	96.91	92.57	45.12	0.9449
Gx/Pt_P1_3	61052654	9.16	0.02	96.53	91.9	44.23	0.9328
Gx/Pt_P2_1	53489360	8.02	0.02	96.78	92.36	44.36	0.9325
Gx/Pt_P2_2	56173708	8.43	0.02	96.73	92.26	44.4	0.9323
Gx/Pt_P2_3	53744886	8.06	0.02	96.7	92.19	44.33	0.9317
Gx/Pt_P3_1	52038084	7.81	0.02	96.8	92.37	44.31	0.9316
Gx/Pt_P3_2	50346832	7.55	0.02	96.95	92.67	44.27	0.9348
Gx/Pt_P3_3	55367916	8.31	0.02	96.87	92.51	44.67	0.9375
Note: Hm/Pt: Citrus maxima (Burm.) Merrill cv. Hongmian miyou grafted onto Poncirus trifoliata; Hm/Cj: Hongmian miyou grafted onto C. junos; Gx/Pt: Guanxi miyou grafted onto P. trifoliata. P1: 140 days after grafting (DAG); P2: 161 DAG; P3: 182 DAG. Named as Sample_DAG_repeat.

## Sheet: Table S2
Table S2. Primer sequences used in qRT-PCR experiments.
Unigene	Sequence
Cg1g029290	F: CTCACTCTTCCTCCTCCTT
	R: CAATCATCGCTGTCATCCT
Cg5g023630	F: TCCGATGATTGAAGCATA
	R: AAGTAGTGGTTGAAGTGT
Cg4g015240	F: GCAACTACATAATTCCTAA
	R: CTAACATCAATCTCACTATT
Cg5g021980	F: AAGGAAGGAGAAGAAGGA
	R: TAACTTAGCAGCCGTAAC
Cg5g005560	F: TTGTTAGTCTTCGTTCTTAG
	R: TGATGGTGATGATGATGA
Cg6g009730	F: CCGCTATCTGCTGGTCAA
	R: AATCCTGCTTGTTACTGTCATTG
Cg6g024950	F: CAGTGATGTCGTGATGAG
	R: CCTGTTATTCCTTATGTGATTC
Cg4g001480	F: GTCATAATAATCAGGAAGAG
	R: ATACCTTGAAGTGAACAT
Cg7g014510	F: AATTCTGCCACAACTAAG
	R: CGTATAAGATTGCCAACT
Cg7g014500	F: AATTCTACCACAACTAAGG
	R: GGAGACATATAAGATTGCTA
β-Tubulin	F: ACATCCCGCCTAAGGGTCTG
	R: TTCCTCCGAAACATAGCCGTA

## Sheet: Table S3
Table S3. Detail of differentially expressed genes in three pairwise comparisons
Pairwise comparison (Hm/Pt vs Hm/Cj vs Gx/Pt)	GeneID	P1			P2			P3			Description
		Hm/Pt	Hm/Cj	Gx/Pt	Hm/Pt	Hm/Cj	Gx/Pt	Hm/Pt	Hm/Cj	Gx/Pt
P1	Cg5g027930	0.083002	2.68568	1.52518	0.0156663	2.4736	0.288511	0.0249798	0.0581227	0.0179705	calcium-transporting ATPase 12, plasma membrane-type-like
	Cg3g002190	2.44116	0.887986	0.532685	0.602064	2.16387	0.856982	0.934124	5.32004	7.08536	multicystatin-like isoform X1
	Cg9g014890	0.527723	0.115165	0.124726	0.696049	0.240081	0.306155	0.567214	0.81281	0.512265	probable leucine-rich repeat receptor-like protein kinase At1g35710
	Cg8g023080	13.2979	6.3927	5.4468	12.3014	16.0529	5.57776	8.13604	9.30017	4.0026	probable protein phosphatase 2C 24
	Cg9g012450	0.665082	0.312325	0.221966	0.141071	0.584257	0.338944	0.273568	0.514174	0.915118	probable galactinol--sucrose galactosyltransferase 2
	Cg3g015540	0.136799	0.598831	0.541223	0.294322	0.199352	0.321809	0.220153	0.554967	0.219292	aminotransferase ALD1-like
	Cg5g038850	9.88634	2.64311	2.71355	9.33397	6.34541	4.79487	14.7883	8.79224	7.70428	galactinol synthase 1
	CgUng002600	3.78913	0.771587	1.16925	2.8407	4.21315	1.63904	3.06956	8.78988	2.05714	RING-H2 finger protein ATL52-like
	Cg2g044460	1.46941	0.678679	0.646333	2.96937	1.89118	2.63123	4.03364	9.71207	5.94788	glucan endo-1,3-beta-D-glucosidase-like
	Cg7g016570	52.5473	22.6327	25.354	42.1505	19.6326	20.7216	38.0615	16.412	21.8056	No match
	Cg5g027920	0	0.436674	0.153716	0	0.566229	0.082807	0	0	0	acetyl-CoA-benzylalcohol acetyltransferase-like
	Cg3g002200	21.8583	9.4378	5.92544	7.75142	16.9441	7.35539	9.95264	40.4451	62.1537	cysteine proteinase inhibitor 5-like
	Cg1g013020	16.6878	7.6716	7.01685	10.7379	7.65043	5.58266	11.2285	7.08706	5.92819	17.4 kDa class III heat shock protein
	Cg5g016320	73.076	32.4938	23.1011	16.033	29.3302	27.6383	6.8621	48.0417	4.96473	9-cis-epoxycarotenoid dioxygenase NCED3, chloroplastic
	Cg9g022790	14.4963	4.26641	4.37785	14.0693	21.8912	10.2839	9.72512	23.6412	7.78822	ethylene-responsive transcription factor 2-like
	Cg5g014470	1.11008	0.131486	0.27736	1.17424	0.181073	0.481726	1.06741	0.522317	0.337231	SKP1-like protein 1B
P2	Cg5g027930	0.083002	2.68568	1.52518	0.0156663	2.4736	0.288511	0.0249798	0.0581227	0.0179705	calcium-transporting ATPase 12, plasma membrane-type-like
	Cg9g026710	1.26634	2.8586	1.2184	2.06489	0.988911	0.561663	0.785506	0.704164	0.963356	25.3 kDa vesicle transport protein
	Cg9g029170	0.584747	0.950839	0.570742	0.7082	0.182385	0.155551	0.23068	0.66334	0.239472	zinc transporter 1-like
	Cg3g011330	0.13232	0.241454	0.219094	1.16877	0.282246	0.396747	1.09995	1.35645	1.02665	disease resistance protein At4g27190
	Cg3g012700	0.631929	1.0733	0.388658	3.74694	1.49217	1.58606	3.98494	3.09879	5.63355	LOB domain-containing protein 39-like
	Cg7g012330	0.426174	0.325353	0.297294	1.87452	0.748046	0.945907	3.08152	2.62301	2.7354	TLC domain-containing protein 4-like
	Cg5g008050	17.4664	54.6582	23.861	1.46718	14.6591	5.6108	0.819518	1.14919	1.98449	inositol 2-dehydrogenase
	Cg9g014890	0.527723	0.115165	0.124726	0.696049	0.240081	0.306155	0.567214	0.81281	0.512265	probable leucine-rich repeat receptor-like protein kinase At1g35710
	Cg7g021890	0.403979	0.371005	0.880938	1.64156	0.467406	0.30222	1.07986	1.12017	0.960388	nodulin-related protein 1-like
	Cg3g025250	0.333448	0.425205	0.281229	0.630973	0.257626	0.224331	0.353672	0.71123	0.387941	U-box domain-containing protein 15
	Cg9g026720	0.27219	0.255703	0.171577	0.582361	0.179254	0.166214	0.123475	0.181001	0.275419	transcription factor MYB41-like
	Cg7g010530	0.110826	0.132169	0.125824	0.0381881	0.119591	0.211701	0.174383	0.20181	0.202834	recQ-mediated genome instability protein 1
	CgUng006770	0.458268	0.123235	0.358758	0	0.228474	0.116467	0.153052	1.12093	1.03006	methanol O-anthraniloyltransferase-like
	Cg5g001590	1.12891	0.966973	1.09456	0.607043	2.52107	2.06682	1.28147	1.95645	1.47625	probable GABA transporter 2
	Cg1g026580	30.7327	43.7074	37.7575	13.3137	26.3469	32.1322	14.4304	20.295	16.0112	cellulose synthase A catalytic subunit 2 [UDP-forming]
	Cg2g018000	0	0	0	1.14075	0	0	0.130925	0	0.147768	hypothetical protein CUMW_084260
	Cg7g014410	0.124434	0.0472433	0.0229287	0	0.0816879	0.0252271	0.0319051	0.534927	0.0174635	uncharacterized protein LOC102612994
	Cg1g017330	1.20664	1.22453	0.846374	1.81018	0.562896	0.92359	0.706057	0.626821	0.992316	No match
	Cg2g029220	0	0.0935276	0.0197971	2.54405	0.0377275	0.171598	0.0374282	0.0859333	0.03485	vacuolar iron transporter 1-like
	Cg9g019790	3.43981	4.29712	3.03076	5.01176	2.17782	1.89736	2.52315	1.25545	1.63946	GDP-L-galactose phosphorylase 2
	Cg2g044950	9.59168	16.2093	4.05592	1.42943	6.80074	3.98265	0.586123	6.27119	1.40789	probable 9-cis-epoxycarotenoid dioxygenase NCED5, chloroplastic
	Cg5g031580	4.66888	20.5214	9.32535	1.65227	8.18545	5.10079	1.59742	1.09523	2.90886	putative ankyrin repeat protein RF_0381
	Cg5g010840	26.4652	14.9918	24.962	159.943	63.6072	42.954	76.114	42.9349	42.8204	uncharacterized protein LOC102609761
	Cg6g003960	9.41912	8.24069	11.9842	25.34	9.88293	9.06729	13.6142	19.3034	21.1423	WAT1-related protein At2g37460
	Cg5g027920	0	0.436674	0.153716	0	0.566229	0.082807	0	0	0	acetyl-CoA-benzylalcohol acetyltransferase-like
	Cg4g003020	1.93325	0.928842	1.35882	8.66418	3.5026	2.77111	2.34445	2.64457	3.37724	Glucose-signaling factor like
	Cg6g016070	2.4485	2.44884	3.61727	1.86535	4.18006	6.90414	6.39614	14.6422	8.33889	ABC transporter G family member 34
	Cg1g024710	0.549203	0.275496	0.183657	3.68438	0.738678	1.03247	4.81839	4.5187	5.50929	probable LRR receptor-like serine/threonine-protein kinase At3g47570 isoform X2
	Cg7g016650	34.1806	37.1488	35.8619	39.6719	18.9892	18.6402	16.2934	15.2192	15.9107	myb-like protein X
	Cg1g001340	0.1253	0.0269739	0.123638	9.43813	4.06719	3.86483	14.3739	7.82298	11.9176	GDSL esterase/lipase EXL3-like
	Cg3g003890	1.19114	1.97845	1.54614	4.84143	0.961145	2.16508	2.96535	2.08257	3.14905	uracil-DNA glycosylase
	Cg7g020820	0.4189	4.1093	1.2092	0.0950316	1.43665	0.379026	0.0499562	0.0803426	0.0260518	DEAD-box ATP-dependent RNA helicase 42
	Cg7g012890	0.299662	0.890483	0.417204	0.127408	0.4575	0.627558	0.407611	0.504323	0.502516	disease resistance protein SUMM2
	Cg8g004150	0.538726	0.633856	0.601448	0.728977	0.207879	0.301649	0.420828	0.176953	0.205416	scopoletin glucosyltransferase-like
	Cg9g009120	0.22367	0.22562	0.141464	0.51396	0.186511	0.216462	0.358727	0.853175	0.513903	protein NRT1/ PTR FAMILY 5.2
	Cg6g019240	374.354	158.083	318.937	3533.94	1543.31	1252.99	3209.42	2406.89	2273.91	non-specific lipid-transfer protein 2-like
	Cg5g014470	1.11008	0.131486	0.27736	1.17424	0.181073	0.481726	1.06741	0.522317	0.337231	SKP1-like protein 1B
	CgUng015370	0.609594	0.0467855	1.03195	7.68621	1.50501	1.84782	5.50653	2.92192	2.71882	probable disease resistance protein At1g15890
	Cg5g008450	0.135897	1.00016	0.203724	0.0255124	0.357317	0.267623	0.267095	0.3548	0.707282	14 kDa proline-rich protein DC2.15-like
	Cg7g002360	0.0636399	0.0995929	0.06164	0.606914	0.18593	0.0956063	0.820776	0.824789	0.499766	sister chromatid cohesion 1 protein 1
	Cg5g007130	0.552695	0.488734	0.505753	0.491043	1.48066	1.19295	1.44855	3.36738	2.15217	beta-amylase 3, chloroplastic
P3	Cg5g005560	4.78742	3.4115	4.78459	10.3541	5.18331	5.41384	7.26202	3.17229	3.5058	U-box domain-containing protein 33-like
	Cg2g011510	1.03604	0.562569	0.619332	4.79377	2.43747	2.01186	11.4849	3.35794	2.03656	Cytochrome C1 family isoform 1
	Cg1g010820	61.3611	88.3192	7.08274	7.47751	35.7269	7.89204	2.83973	122.403	25.4419	protein TIFY 10A-like
	Cg1g005440	27.3877	18.1651	3.02248	3.45296	23.2966	9.51549	3.91504	95.0408	44.4836	mitogen-activated protein kinase kinase kinase 18-like
	Cg5g013330	2.8208	3.01868	2.51662	3.98441	3.40694	1.83262	1.29886	2.7065	3.12478	hydrophobic protein RCI2B
	Cg2g006520	35.2911	24.3185	38.2115	28.383	34.1036	31.9634	9.27556	3.81852	3.14523	GDSL esterase/lipase At3g27950
	Cg6g009730	3.02979	7.30392	2.30347	10.1404	10.9051	7.00868	4.98705	28.4116	15.1459	mitoferrin-like
	Cg6g009720	23.2798	43.0498	27.9002	457.676	24.4969	130.119	15.0002	108.979	60.1508	ferritin-3, chloroplastic
	Cg5g002310	3.7614	5.29591	3.145	4.16107	2.27385	2.27529	2.56326	0.992956	0.926855	hypothetical protein CUMW_042270
	Cg4g020410	0.307316	0.0833638	0.425061	0.408597	0.454846	1.32453	0.275315	1.03654	0.765579	cycloartenol synthase-like
	Cg5g006140	31.7359	36.0585	13.3102	12.0413	26.6083	20.962	10.9289	67.2905	78.697	BTB/POZ and TAZ domain-containing protein 1-like
	Cg1g010830	59.1834	110.827	5.70996	4.32357	27.0123	4.16978	1.3002	63.9833	12.4715	protein TIFY 10A-like
	Cg2g004750	0.0727285	0.0254436	0.00980019	0.0197071	0.156844	0.0876168	0	0.791711	0.661329	methanol O-anthraniloyltransferase-like
	Cg6g004050	1.35006	1.77986	0.839031	0.468484	0.835413	0.411113	0.395448	0.0225238	0.0520927	RING-H2 finger protein ATL51-like
	Cg7g017070	0.0167335	0.10082	0.0643402	0.585311	0.340018	0.30156	0.493703	1.37646	1.12991	cytochrome P450 78A5-like
	Cg9g002330	3.74799	3.86015	4.10814	0.578928	1.16636	0.442237	0.666525	2.12122	2.28005	hypothetical protein CICLE_v10006300mg
	Cg5g003220	27.1023	21.4606	34.3081	14.0112	8.58824	10.749	3.3244	0.604694	0.650134	transcription factor PRE4-like
	Cg2g044900	11.1548	15.6124	9.26232	2.8786	3.91897	2.76143	0.801647	0.246726	0.253386	glucan endo-1,3-beta-glucosidase 14
	Cg7g021900	10.7087	17.6196	8.3284	6.7623	3.98263	2.61159	2.14881	1.00993	0.720781	hepatoma-derived growth factor-related protein 2 isoform X1
	Cg8g022740	1.30457	0.747135	0.736889	1.23745	2.20592	1.32096	0.469904	0.0786082	0.0678745	laccase-2 isoform X2
	Cg7g005100	2.49047	3.10887	2.67022	2.68691	1.51545	0.825249	1.11313	0.466419	0.384716	hypothetical protein CISIN_1g025471mg
	Cg6g020720	846.383	698.892	1028.98	200.294	212.902	426.872	68.9057	26.1479	25.012	vegetative cell wall protein gp1-like isoform X2
	Cg5g033320	3.21402	2.73534	3.92085	2.6631	2.62613	1.5564	0.950579	0.304778	0.321048	hypothetical protein CISIN_1g047327mg
	Cg5g002320	3.50069	5.61267	2.51114	2.81828	1.29459	1.28485	0.869117	0.380541	0.321782	Nuclear transport factor 2 family protein, putative
	Cg2g040090	14.9061	22.2081	12.8683	13.0378	17.4077	11.0218	11.4883	28.3666	22.9364	15.4 kDa class V heat shock protein
	Cg4g001480	34.2452	13.4617	45.0897	41.1297	36.0312	58.5505	39.6595	17.0669	18.6178	CBL-interacting serine/threonine-protein kinase 25-like
	Cg7g000360	9.15574	5.88037	13.3645	9.31228	6.25073	7.87836	4.98003	1.94071	2.20298	UDP-glycosyltransferase 76F1-like
	Cg6g009750	35.3367	112.194	35.3859	40.1314	62.1684	30.4317	46.1831	91.4248	99.1054	abscisic acid receptor PYL4

## Sheet: Table S4
Table S4. The number of genes in seven constructed modules
Module Cloros	Gene Number
blue	476
brown	399
green	143
grey	50
red	38
turquoise	720
yellow	202

## Sheet: Table S5
Table S5. Detail of genes in blue module
GeneID	P1			P2			P3			Description
	Hm/Pt	Hm/Cj	Gx/Pt	Hm/Pt	Hm/Cj	Gx/Pt	Hm/Pt	Hm/Cj	Gx/Pt
CgUng006760	6.79266	10.3029	2.39877	0.525461	4.81468	0.446265	0.271427	6.38647	3.99289	methanol O-anthraniloyltransferase-like
CgUng004370	2.21598	2.23379	2.15054	2.157	1.68154	2.24485	3.77244	1.58843	3.34635	pentatricopeptide repeat-containing protein At5g66520-like
CgUng002190	27.5866	26.1111	39.3006	31.9791	25.5105	43.2264	26.2298	11.6482	44.262	transcription factor MYBS1
CgUng001520	179.797	284.749	38.6323	73.8026	135.865	62.6353	32.7154	519.452	51.86	protein ALP1-like
CgUng001200	7.93459	3.7363	6.73274	13.4785	7.4113	6.58896	9.79596	4.30907	6.71351	No match
CgUng000890	30.0719	46.6504	13.6293	15.94	21.1806	11.3787	9.83737	34.1548	12.5545	PLATZ transcription factor family protein
CgUng000770	74.3505	89.1424	25.0024	36.4353	73.9603	38.4962	37.9123	195.233	52.5551	transcription factor MYC2-like
Cg9g027680	0.752005	0.205593	4.40104	2.37431	0.677842	5.17125	5.60301	0.857314	11.2564	probable WRKY transcription factor 27
Cg9g027580	3.08987	5.82953	1.17328	1.62946	3.10585	0.80958	0.946825	7.03356	0.904486	heavy metal-associated isoprenylated plant protein 39-like
Cg9g027560	114.642	193.306	38.4323	72.7791	108.866	33.6758	25.3557	199.887	24.083	heavy metal-associated isoprenylated plant protein 39
Cg9g026260	64.8604	56.3811	2.0682	11.5884	16.5843	5.27791	0.947962	89.9788	4.34558	CRT/DRE binding factor
Cg9g026010	14.4175	7.5544	20.1951	20.8528	14.5304	40.7322	20.3416	12.1474	46.7864	gibberellin 20 oxidase 1
Cg9g025700	32.3771	37.4078	23.0517	24.8401	35.9668	21.7623	18.0647	42.8118	14.0844	xyloglucan galactosyltransferase XLT2
Cg9g025090	1.29837	0.879062	1.54356	1.26073	0.714457	2.43048	1.69829	0.950626	2.37874	pentatricopeptide repeat-containing protein At5g62370
Cg9g024530	3.06364	3.21125	2.53433	1.96418	4.55889	1.5915	1.44582	10.7638	0.776922	L-type lectin-domain containing receptor kinase IX.1-like
Cg9g023970	236.205	108.662	159.394	234.948	67.8467	140.31	214.577	61.9345	195.813	heat shock 22 kDa protein, mitochondrial isoform X2
Cg9g023940	23.0632	28.3507	13.7778	17.5205	14.2628	14.5413	11.2487	22.8821	11.6137	acidic endochitinase-like
Cg9g023040	2.14154	1.4761	2.23064	1.96753	3.23937	3.9949	1.0767	0.950812	2.24519	berberine bridge enzyme-like 13
Cg9g022830	141.882	204.831	36.9696	110.481	141.009	59.2638	43.0534	286.792	80.1589	ethylene-responsive transcription factor ERF105-like
Cg9g022820	99.7811	106.253	23.4555	119.779	138.57	49.2221	43.9288	268.94	57.3849	ethylene-responsive transcription factor ERF105-like
Cg9g022160	5.08676	13.1119	1.14519	1.42493	4.78381	0.774227	1.02314	4.39013	1.24559	Arabinogalactan protein 40 precursor
Cg9g021680	13.9985	14.8374	10.4695	11.0555	13.7329	11.3025	8.51237	18.1511	7.58919	calcium-dependent protein kinase 32-like
Cg9g021420	7.882	19.4023	2.48677	5.71143	9.73753	2.72504	3.02592	24.3422	4.04743	hypothetical protein CICLE_v10006321mg
Cg9g019420	7.52284	7.54261	7.22891	3.80444	5.32826	4.22614	4.95236	12.2138	4.49891	proline-rich receptor-like protein kinase PERK1
Cg9g019350	9.42429	12.2056	8.11796	5.07806	7.58329	4.94201	4.48107	9.03278	5.53259	protein CfxQ homolog
Cg9g019170	81.0806	135.357	12.9918	38.9459	72.0175	15.976	9.00796	177.915	13.7119	Arabinogalactan peptide 20
Cg9g018300	39.1442	18.6403	27.1656	88.8169	35.7028	56.391	49.8294	22.1924	36.5577	glucan endo-1,3-beta-glucosidase, basic isoform-like
Cg9g017540	56.1825	0.19479	80.1239	29.6907	0.967503	54.528	28.186	0.218622	10.2556	probable F-box protein At5g04010
Cg9g017450	118.468	79.8036	61.7231	65.099	57.7184	44.3875	59.9466	115.154	57.0019	hypothetical protein CICLE_v10006298mg
Cg9g014580	15.0125	7.98319	19.8112	14.2781	9.13652	16.0719	18.0393	7.20355	13.1783	anthocyanidin 3-O-glucosyltransferase
Cg9g014240	4.14552	3.37687	4.42727	4.84246	3.22765	4.52614	5.56386	2.74447	4.85693	70 kDa peptidyl-prolyl isomerase
Cg9g011430	2.25979	7.1044	1.73657	2.59764	5.88598	1.03663	1.8441	4.17539	1.00305	UPF0481 protein At3g47200-like
Cg9g011290	0.925669	1.62417	0.385717	1.33685	1.76098	0.565549	1.01851	2.73854	1.12055	UPF0481 protein At3g47200-like
Cg9g010260	34.8104	42.9718	25.0734	43.675	85.4759	30.0626	31.5839	78.5121	26.9077	ammonium transporter 1 member 1
Cg9g007890	4.36655	4.58391	2.65241	2.53331	3.80188	2.6	1.4596	4.39961	2.01185	RING-H2 finger protein ATL16-like
Cg9g007150	8.69579	14.8641	0.187128	0.693404	4.28409	0.654249	0.0945263	14.1132	0.0925103	transcription factor bHLH92
Cg9g006190	38.105	58.2297	18.8388	25.5603	33.6376	15.165	17.8628	31.4233	14.6483	E3 ubiquitin-protein ligase RNF128
Cg9g005800	15.8358	29.8948	9.75422	12.1376	16.3872	5.79108	7.39398	17.0489	5.27363	uncharacterized N-acetyltransferase p20-like
Cg9g005770	1.17449	3.31091	0.478488	0.73964	2.48574	0.398174	0.677728	6.97546	0.731404	uncharacterized N-acetyltransferase p20-like
Cg9g005340	1.86188	2.38342	1.36691	0.821971	1.30111	0.93581	0.666796	1.49058	0.897256	G-type lectin S-receptor-like serine/threonine-protein kinase LECRK3
Cg9g005300	18.0376	24.5556	5.12006	6.98103	12.9222	4.57871	3.61967	36.8231	4.54282	suppressor of disruption of TFIIS
Cg9g004560	8.45479	14.6219	8.33258	3.10087	6.28024	3.49452	2.90643	10.3596	1.56843	basic 7S globulin
Cg9g004190	3.59074	8.07763	0.581446	1.62873	3.91609	1.38103	0.462313	6.99417	0.73376	hypothetical protein CUMW_128320
Cg9g003900	631.437	679.916	410.243	586.485	630.49	476.774	439.482	1104.04	353.523	hypothetical protein CUMW_020240
Cg9g003100	242.377	417.156	56.6816	178.492	256.112	70.7955	60.5672	539.823	63.1019	protein SRC2-like
Cg9g003090	29.8405	41.0168	16.0072	26.9207	28.0111	13.6882	12.5421	70.3296	14.9686	60S ribosome subunit biogenesis protein NIP7 homolog
Cg9g002490	56.1762	98.5295	20.6694	23.7957	44.808	18.084	11.9275	96.5058	11.7345	RING-H2 finger protein ATL2
Cg9g002250	2.6187	1.58338	2.25166	1.42276	1.71698	0.271459	0.560433	3.80031	0.801598	hypothetical protein CICLE_v10006300mg
Cg9g001720	10.7282	13.9994	8.40908	4.57554	7.04132	5.60364	3.55467	9.08966	3.26148	COBRA-like protein 7
Cg9g001580	4.69088	2.18358	5.81592	9.39318	8.88082	13.0598	6.36968	5.27786	8.39787	beta-D-xylosidase 1-like
Cg9g001080	267.607	299.447	221.078	205.34	232.79	191.606	121.108	514.707	135.826	calcium-binding protein CP1
Cg9g000750	14.7626	14.451	7.73196	5.225	10.2511	6.24139	5.65728	25.0664	6.8471	alkaline/neutral invertase A, mitochondrial
Cg8g024810	31.4809	36.8553	16.0218	16.8018	24.5731	14.8118	11.3406	49.332	11.4385	exocyst complex component EXO70B1
Cg8g024350	64.9931	107.951	20.019	17.901	54.2439	11.6973	6.16514	78.8193	7.33373	mitogen-activated protein kinase kinase kinase 18-like
Cg8g024340	29.6434	31.6409	3.20338	11.3049	19.7728	8.55114	4.14832	109.82	8.39505	probable protein phosphatase 2C 25
Cg8g023160	2.83165	3.70304	1.17139	0.90512	1.9452	1.07304	0.636124	5.15395	0.480182	metal tolerance protein B isoform X1
Cg8g022770	114.087	179.843	40.8706	84.9972	131.012	61.2093	45.8574	345.577	51.476	E3 ubiquitin-protein ligase RDUF2-like
Cg8g022180	12.605	23.4393	8.04277	13.0155	16.3038	8.31584	8.66888	27.219	10.7304	Transmembrane protein
Cg8g022020	0.199959	0.116127	0.991672	1.23332	0.562427	1.19551	1.13653	0.556187	1.37097	P-hydroxybenzoic acid efflux pump subunit aaeB
Cg8g021770	10.8071	16.3262	1.27317	3.38646	8.10237	2.3801	1.65205	41.4191	2.0017	zinc finger protein ZAT12
Cg8g021580	40.4504	101.244	7.69505	8.02789	21.0398	3.94157	0.848162	45.9217	1.11754	exocyst complex component EXO70H1-like
Cg8g021550	39.6169	42.0115	15.8814	8.88467	19.1604	6.52811	4.82808	36.3629	9.96323	ankyrin repeat-containing protein At5g02620
Cg8g021210	5.84912	5.76369	4.30659	4.22729	3.40838	3.09806	3.00748	5.90245	2.52439	probable serine/threonine-protein kinase PBL5
Cg8g021130	3.03946	5.42088	1.62933	4.65504	3.58854	2.4419	2.9544	9.1739	2.88422	hypothetical protein CUMW_035120
Cg8g021010	38.6073	63.2183	9.66861	19.7246	34.772	15.1166	10.8447	152.264	13.9	mitogen-activated protein kinase 3
Cg8g020870	2.17789	2.49114	1.41651	2.842	2.68722	1.33378	1.82669	4.64252	1.37392	tRNA-splicing endonuclease subunit Sen2-1-like isoform X2
Cg8g020860	3.39118	3.07993	3.24991	1.98495	3.121	2.64535	2.48538	4.97562	2.22931	phosphatidylinositol transfer protein 1-like isoform X1
Cg8g020330	1.28872	0.426779	3.88513	5.05318	2.17427	5.43126	4.33909	0.838684	3.88856	DBP1-interacting protein 2
Cg8g019570	98.4662	162.381	46.802	85.1829	107.241	37.3119	50.8963	187.113	40.6417	heavy metal-associated isoprenylated plant protein 3
Cg8g019360	8.06029	11.5145	5.36624	4.59825	5.88104	5.97428	4.33683	11.0366	6.8495	protein NUCLEAR FUSION DEFECTIVE 4
Cg8g018160	304.078	344.552	148.088	159.078	330.787	128.724	103.727	576.199	140.13	histone deacetylase HDT1-like
Cg8g018110	67.8921	78.95	36.2569	33.3595	51.0768	37.1336	25.4724	84.4729	27.5514	arogenate dehydratase/prephenate dehydratase 6, chloroplastic-like
Cg8g017790	116.285	124.841	4.89645	4.3155	49.288	7.55655	0.613032	82.3009	3.49932	cytochrome P450 94C1
Cg8g017590	221.749	336.818	66.6845	160.288	257.661	83.6149	79.1609	512.517	116.419	zinc finger A20 and AN1 domain-containing stress-associated protein 3-like
Cg8g013730	8.50814	13.8263	3.30283	2.67047	7.45	2.26197	2.02922	31.2914	3.08881	NAC domain-containing protein 90
Cg8g013270	1.64066	2.94091	0.899713	1.1585	1.63958	0.676464	0.617343	2.79482	0.459284	probable F-box protein At2g36090
Cg8g013130	464.112	817.243	110.409	287.44	457.928	126.924	104.852	912.842	124.39	probable CCR4-associated factor 1 homolog 11
Cg8g012210	8.50314	15.2556	4.29865	11.4265	13.6406	5.33142	9.98642	21.1239	9.09735	pre-mRNA-processing protein 40A-like
Cg8g008930	5.86665	2.66489	7.37145	5.30686	2.24	9.70356	6.53891	2.79886	10.8069	tRNA-dihydrouridine(47) synthase [NAD(P)(+)]-like
Cg8g008840	261.494	208.313	197.393	178.158	181.635	199.106	141.72	361.353	144.713	arginine decarboxylase
Cg8g006420	0.90549	0.342852	8.57364	3.85502	0.660124	10.025	8.14543	0.503668	25.5351	Organ specific protein
Cg8g006070	30.5793	38.4176	17.4124	34.1207	46.6039	27.7817	25.4049	60.053	21.1946	protein JINGUBANG-like
Cg8g005950	63.9457	78.5888	34.4133	53.0452	51.503	34.6954	30.1321	72.2503	21.5335	uncharacterized protein LOC112498178
Cg8g005410	3.59198	2.89378	3.09989	2.36966	1.32239	3.53077	2.3999	0.921359	4.07895	uncharacterized protein LOC102614739 isoform X2
Cg8g005230	3.52156	2.27955	3.30623	3.11898	1.77335	3.47662	3.39564	1.64892	4.59984	peptidyl-prolyl cis-trans isomerase CYP40
Cg8g004610	18.7814	17.9403	11.573	12.4581	13.4699	13.9073	10.8247	27.1354	11.2557	protein CYPRO4
Cg8g004600	120.303	140.427	5.30105	22.1857	41.8128	8.90159	1.966	168.098	4.96304	ethylene-responsive transcription factor ERF109-like
Cg8g004230	5.17061	6.06516	4.4326	3.84891	4.648	3.73886	3.47779	7.53829	3.79452	CBS domain-containing protein CBSX1, chloroplastic-like
Cg8g004130	1.62091	1.26901	4.22253	3.50518	2.37825	5.76661	5.97445	2.59026	8.90463	LRR domain containing protein
Cg8g003880	10.0737	18.6682	3.35983	6.5775	12.2104	5.29241	2.5444	14.9113	3.72961	transcription factor MYB44-like
Cg8g003310	31.4326	30.7271	24.2665	36.9274	29.9117	22.4959	26.1897	51.1921	23.3313	leucine-rich repeat protein 2-like
Cg8g002750	0.797088	2.30002	0.351465	1.16963	0.672791	0.248943	0.351078	2.96554	0.629006	uncharacterized protein LOC102624813 isoform X1
Cg8g002730	3.46458	3.90712	2.26737	4.89707	2.10771	1.53974	2.975	5.42902	2.6984	serine carboxypeptidase-like 18
Cg8g002460	14.7867	23.6625	7.19141	7.65577	13.7223	5.09715	5.26046	13.8214	5.52983	Formin-like protein 18
Cg8g001940	14.574	9.53317	20.9599	24.6408	14.5091	26.8822	22.6943	9.99279	21.8776	PI-PLC X-box domain-containing protein DDB_G0293730
Cg8g000910	3.31669	3.96153	1.53754	0.54228	1.0812	0.485518	0.165724	1.47272	0.148172	L-ascorbate oxidase homolog
Cg8g000430	4.2482	4.32583	2.85948	3.59446	4.26595	2.78684	2.82146	7.76513	2.45408	probable serine/threonine-protein kinase PIX13
Cg8g000160	22.7851	32.9391	8.95453	11.7926	16.9631	8.95811	7.5345	37.3736	6.93529	3-hydroxy-3-methylglutaryl-coenzyme A reductase 1-like
Cg7g023910	2.25364	4.78701	0.356247	0.854657	2.1851	0.68103	0.392893	11.3905	0.945066	Transcription termination factor like
Cg7g023640	1.10919	1.17646	0.446418	1.26941	1.43339	0.562305	0.982156	3.39644	0.416798	hypothetical protein CUMW_026230
Cg7g023300	1.4073	0.478899	2.12133	1.71927	1.50844	3.48458	1.22761	0.824659	0.424684	hypothetical protein CISIN_1g022378mg
Cg7g022240	9.50787	12.2072	1.72508	2.03655	5.04914	1.12992	1.13265	18.4323	2.93502	protein TIFY 9
Cg7g022180	8.19341	11.682	5.23616	7.61568	8.29649	5.57456	4.22114	9.99899	5.2126	Humj1 family protein
Cg7g021880	297.75	122.421	405.231	293.838	170.822	400.812	302.242	172.565	336.757	nodulin-related protein 1-like
Cg7g020140	34.3226	53.9005	16.5706	12.0537	25.7343	10.9573	8.63047	39.296	4.99455	probable galacturonosyltransferase-like 9
Cg7g020060	13.2941	20.4722	4.28499	3.90588	9.33387	4.12803	2.17543	21.2786	1.99435	metalloendoproteinase 2-MMP
Cg7g019990	17.5134	18.4249	11.1356	8.87598	13.7566	7.4323	7.37128	25.9345	13.0812	IAA-amino acid hydrolase ILR1-like 1
Cg7g019520	3.98471	2.49047	1.47596	1.61281	3.46534	2.1036	1.83187	5.87218	0.961177	U-box domain-containing protein 19-like
Cg7g019280	12.6265	20.5124	4.26618	11.5765	20.5065	8.02246	6.66883	52.2418	9.00065	death domain-associated protein 6-like
Cg7g018740	8.54608	8.6977	6.21523	5.77365	7.58781	7.46164	4.70363	14.0335	5.40711	ARM REPEAT PROTEIN INTERACTING WITH ABF2
Cg7g018530	37.3551	27.6501	21.4777	20.2127	18.8553	15.8948	12.7773	27.2061	9.68188	probable E3 ubiquitin-protein ligase XERICO
Cg7g017800	32.8624	23.7087	24.1224	31.0814	18.3187	22.1128	28.5184	12.5662	32.3006	small heat shock protein, chloroplastic-like
Cg7g015180	8.06431	9.16682	4.93145	6.14906	8.17317	4.23699	4.17807	10.3714	2.48478	probable calcium-binding protein CML16
Cg7g014840	105.64	195.891	57.612	41.5527	79.7491	31.723	21.4076	94.41	18.9761	probable galacturonosyltransferase-like 3
Cg7g014820	70.0947	136.134	40.8014	32.8356	94.8438	31.5316	23.621	186.748	54.2034	AP2/ERF and B3 domain-containing transcription factor RAV1
Cg7g014590	3.0162	4.23871	1.97994	3.15626	3.24169	1.71283	1.95131	5.79492	1.69094	Ist1 domain-containing protein
Cg7g014510	186.36	61.3668	245.65	216.804	86.5611	220.522	186.151	69.0048	95.8884	protein NRT1/ PTR FAMILY 3.1
Cg7g014490	221.603	353.92	142.826	226.741	261.257	139.224	165.351	398.555	191.4	uncharacterized protein LOC18044404
Cg7g012530	5.89294	4.82418	2.2846	4.67999	6.08629	3.4007	2.67704	12.7282	3.04565	aspartyl protease family protein 2-like
Cg7g012490	115.983	52.5015	126.674	136.346	81.4381	144.055	144.521	90.5639	130.928	GDSL esterase/lipase At2g42990-like
Cg7g006290	26.8807	35.5253	21.8184	28.3163	29.4697	21.4346	20.1906	40.2937	24.0834	Serine/threonine-protein kinase bur1
Cg7g004490	6.87343	9.37449	2.53856	2.50022	4.31127	2.38052	0.951222	8.10148	0.818872	heat shock 70 kDa protein 18
Cg7g004480	9.39968	9.47578	4.91053	8.62688	9.5346	5.2659	5.11664	16.9485	2.75906	heat shock 70 kDa protein 18
Cg7g004470	11.8886	14.3823	5.2223	1.8356	4.8903	1.89932	1.75037	6.50821	0.591835	heat shock 70 kDa protein 18
Cg7g004440	11.4917	11.0844	4.39249	4.16631	7.32477	3.19191	2.76828	15.0855	2.20146	heat shock 70 kDa protein 18
Cg7g004430	2.40424	3.96444	0.718949	1.96642	2.49294	0.355923	0.504849	2.65879	0.274771	heat shock 70 kDa protein 18
Cg7g003920	132.835	144.628	82.1204	122.76	149.249	62.9851	81.6888	176.689	64.586	Voltage-dependent T-type calcium channel subunit alpha-1I, putative
Cg7g003890	91.7366	89.417	21.4317	36.684	86.5088	34.8129	16.3742	155.473	13.7334	probable WRKY transcription factor 70
Cg7g003730	1.58577	2.56759	0.276755	0.995914	1.91655	0.323794	0.496142	4.68696	0.292883	phenylalanine N-monooxygenase isoform X2
Cg7g003500	14.0247	15.3919	1.6641	6.64937	13.2265	3.15993	1.8782	37.3284	2.93082	hypothetical protein CISIN_1g033545mg
Cg7g003310	4.81183	10.9516	3.71947	8.43638	10.7215	5.10257	6.72962	10.2435	5.78272	peroxidase P7-like
Cg7g002780	59.0857	69.3091	37.3232	38.9275	51.9198	42.3161	34.7669	111.229	28.511	senescence associated gene 20
Cg7g002540	1.68246	2.50738	1.28395	1.21442	1.30342	0.83699	0.973972	2.33937	0.925678	dehydration-responsive element-binding protein 2A-like
Cg7g002150	33.9301	24.8777	35.7802	22.4873	22.6617	32.5425	21.5556	42.4675	18.9034	probable protein phosphatase 2C 25
Cg7g002050	216.173	299.403	41.0352	91.6758	166.437	72.2775	36.0428	505.224	57.4163	zinc finger CCCH domain-containing protein 29-like
Cg7g002040	9.06637	5.31852	0.576	0.694361	4.79957	0.872877	0.253791	9.79664	3.15114	probable 2-oxoglutarate-dependent dioxygenase At5g05600
Cg7g001990	2.44237	3.16644	0.62899	0.45239	1.71791	0.417895	0.25046	5.44902	0.228956	putative serine/threonine-protein kinase-like protein CCR3
Cg7g001180	60.3171	86.8293	21.9766	19.626	53.0669	23.1673	15.133	197.799	26.6555	nematode resistance protein-like HSPRO2
Cg7g000850	41.6902	56.8991	31.0549	33.9889	45.4677	32.3525	26.4589	79.669	32.2464	probable E3 ubiquitin-protein ligase RHC2A
Cg7g000300	8.53175	1.76434	11.7859	14.9253	6.40078	10.4996	11.5695	6.18945	7.01668	18.1 kDa class I heat shock protein-like
Cg7g000070	10.0301	7.44279	9.16248	10.7053	3.42452	9.13579	8.03333	5.89956	15.0185	No match
Cg7g000020	16.2527	31.8112	11.7602	9.31329	23.4887	11.8085	7.71416	33.6866	14.617	hypothetical protein CISIN_1g021888mg
Cg6g025030	308.451	328.635	60.9055	280.709	377.724	122.561	97.4628	806.834	127.904	probable calcium-binding protein CML45
Cg6g024930	51.0875	75.6374	5.15707	10.2825	36.1442	8.81355	4.87913	161.657	11.1193	amino acid transporter AVT1I-like
Cg6g024750	5.66877	7.90092	3.8579	3.36858	4.5021	2.44889	1.59928	4.62649	1.54541	Glutaredoxin domain-containing protein
Cg6g024360	78.7642	66.8846	39.7948	73.2677	84.3216	65.3995	45.6229	143.898	43.1424	NAC domain-containing protein 71-like
Cg6g023620	4.69604	5.38832	3.23706	2.99986	2.89054	2.09066	1.81252	6.31477	1.95209	DUF1336 domain-containing protein
Cg6g020290	5.45381	8.15811	0.281894	1.54757	3.07139	1.20569	0.139695	11.0455	0.380777	abscisic acid 8'-hydroxylase 1
Cg6g020250	112.794	123.859	48.8551	70.6348	109.601	41.9142	42.1573	234.186	34.7367	No match
Cg6g020190	4.71007	1.92385	16.5231	27.7571	25.8573	29.1804	33.8216	13.0077	27.3341	protein GLUTAMINE DUMPER 6-like
Cg6g019330	2.84619	2.89467	1.45228	1.94771	1.62794	1.20432	1.46563	5.13673	1.92475	LEAF RUST 10 DISEASE-RESISTANCE LOCUS RECEPTOR-LIKE PROTEIN KINASE-like 2.1
Cg6g019200	5.36004	5.86907	5.24745	3.66533	4.24098	4.35641	3.5215	6.95995	3.10867	Octicosapeptide/Phox/Bem1p family protein, putative
Cg6g019030	14.1245	28.498	2.28978	4.48367	12.7975	2.39312	1.9038	27.974	4.23312	GDSL esterase/lipase 6
Cg6g018900	4.44561	7.28711	2.19941	3.92156	3.55775	2.52963	2.72375	6.27279	2.051	uncharacterized protein LOC18040053
Cg6g018470	71.613	83.712	16.6503	25.4337	40.7124	17.133	10.748	78.5351	11.289	probable calcium-binding protein CML23
Cg6g018280	110.343	151.781	57.3679	106.868	112.256	59.7766	59.4009	177.181	63.8646	nudix hydrolase 18, mitochondrial-like
Cg6g017210	131.994	217.163	48.5816	96.3293	137.288	56.3279	56.6411	353.378	54.8797	calmodulin-binding protein 25-like
Cg6g017180	1.67223	1.56634	1.15749	1.20645	1.003	0.310057	1.19554	1.48399	0.57079	vacuolar iron transporter homolog 2-like
Cg6g016810	30.7623	43.5048	20.7418	35.9592	55.6888	19.4488	34.67	68.8061	22.1092	protein REVEILLE 1
Cg6g016530	8.69182	16.6402	2.15426	4.19635	7.25689	2.51842	1.90357	12.7266	2.56456	protein CHUP1, chloroplastic
Cg6g016150	26.352	16.4291	0.316616	1.04344	11.3881	0.973547	0.0480035	29.7367	0.512776	dehydration-responsive element-binding protein 1B-like
Cg6g015420	147.423	222.636	42.5657	101.503	145.436	52.7314	51.4491	308.888	57.172	uncharacterized protein LOC18038506
Cg6g014660	3.29046	5.07875	2.78766	4.52101	4.88228	2.67311	2.97803	7.18777	2.33552	NDR1/HIN1-like protein 26
Cg6g014500	17.2102	42.5585	1.351	3.57586	9.89575	1.91968	0.577988	51.1884	1.25272	E3 ubiquitin-protein ligase PUB23
Cg6g014010	12.0874	17.5733	5.51684	9.54465	13.2702	6.23061	5.83633	35.5485	5.33613	syntaxin-121-like
Cg6g012530	7.76834	11.3735	6.05623	10.7641	13.027	6.32066	6.65821	15.994	5.73657	KS1 protein-like
Cg6g011970	24.1997	15.2137	6.87906	13.3435	17.2892	14.3934	5.17825	24.4342	2.20566	cysteine-rich/transmembrane domain A-like protein
Cg6g011490	2.81626	2.09097	3.66291	4.38232	2.2202	6.13293	4.29926	2.03525	7.97722	putative TTHA0068-like domain-containing protein
Cg6g011130	9.14427	12.9608	4.48608	10.4516	10.8013	7.73891	6.30507	21.7709	7.84823	Late embryogenesis abundant protein
Cg6g011110	11.209	15.5898	7.70557	6.646	8.61832	7.26754	6.50465	19.402	5.66221	cyclin-dependent protein kinase inhibitor SMR11-like
Cg6g011100	28.1586	54.7806	9.3184	15.2266	30.8345	9.77312	7.89586	88.6204	10.7241	probable calcium-binding protein CML43
Cg6g010690	95.8879	79.2038	27.8325	31.9349	71.2343	29.1949	15.4303	94.3718	10.17	probable WRKY transcription factor 70
Cg6g010380	3.2704	3.16612	5.15693	1.97331	1.92893	7.10134	2.1312	0.721879	4.65351	transcription repressor OFP1
Cg6g010360	9.22801	24.3117	3.38594	5.363	11.0219	2.84471	2.1554	14.9509	2.31124	U-box domain-containing protein 16
Cg6g010160	2.36719	5.70054	1.17777	3.32206	5.90596	3.41621	2.29624	9.58818	3.63355	protein LURP-one-related 10-like
Cg6g010100	125.39	156.449	46.5607	58.9925	99.6439	45.3859	32.3564	245.155	38.5202	protein LURP-one-related 10-like
Cg6g010050	3.25776	5.66775	2.18142	3.87949	5.28877	2.13052	2.95051	9.91339	2.45573	PLAC8 domain-containing protein/DUF2985 domain-containing protein
Cg6g009930	69.5317	142.418	24.0601	55.7135	84.8329	31.5475	29.2511	305.496	41.5353	Methyltransferase FkbM
Cg6g009750	35.3367	112.194	35.3859	40.1314	62.1684	30.4317	46.1831	91.4248	99.1054	abscisic acid receptor PYL4
Cg6g009560	38.1295	50.1427	21.5834	30.0614	39.5784	28.5825	18.2349	72.6515	17.1825	lectin-domain containing receptor kinase VI.3-like
Cg6g008370	45.8932	62.7193	10.7014	33.8979	38.3628	12.8659	8.388	88.7051	8.52599	protein PHLOEM PROTEIN 2-LIKE A1-like
Cg6g006680	2.94019	3.03408	1.50173	1.03523	1.49111	1.82763	0.633318	1.45116	1.05113	probable LRR receptor-like serine/threonine-protein kinase At3g47570 isoform X1
Cg6g005870	16.0563	14.4509	10.9085	12.3408	11.7877	10.3651	11.1691	22.2097	9.79461	phosphatidylinositol:ceramide inositolphosphotransferase 1
Cg6g005570	2.43692	2.97186	1.79806	2.17501	2.36469	1.74324	1.50886	4.9845	1.5453	F-box protein At5g49610-like
Cg6g005410	4.48235	4.72582	1.73628	3.07373	5.15043	1.46556	2.34197	8.28503	3.45611	cysteine proteinase inhibitor
Cg6g004920	23.8154	36.1047	12.3024	12.8832	19.7505	13.1281	14.0077	48.0437	14.5077	E3 ubiquitin-protein ligase RDUF2-like
Cg6g004830	3.47271	4.1878	1.52509	0.570817	1.6794	1.81331	0.198155	4.17591	0.294365	cyclin-dependent protein kinase inhibitor SMR4
Cg6g003560	7.46881	8.52599	2.44996	2.5448	4.75902	1.62781	1.96985	9.4649	3.26497	uncharacterized acetyltransferase At3g50280-like
Cg6g003540	5.64489	5.65242	1.32592	1.07492	2.76154	0.72587	0.622016	4.66481	1.58979	uncharacterized acetyltransferase At3g50280-like
Cg6g003530	5.97485	4.57668	0.897175	0.702902	2.95906	0.420887	0.711624	7.5703	1.30299	uncharacterized acetyltransferase At3g50280-like
Cg6g003110	332.628	509.389	190.392	280.375	414.509	170.035	211.661	687.918	189.384	related to Polyubiquitin
Cg5g044340	1.6459	1.92485	0.703231	2.6683	2.62472	1.13836	0.724258	6.85153	1.13031	ethylene-responsive transcription factor 13
Cg5g043370	0.803432	0.847937	1.98093	2.83297	1.35197	1.6101	2.96546	0.588622	4.4351	S-adenosyl-L-methionine-dependent methyltransferase
Cg5g043350	4.96131	3.21777	4.26452	6.67905	3.94907	4.45093	8.54688	3.32391	4.97472	Flower, cultured cell, putative
Cg5g042620	4.30286	8.16363	0.765782	2.63222	6.42801	0.828042	0.751388	27.3717	0.563321	BON1-associated protein 2
Cg5g042230	56.5999	70.1318	15.3297	27.1428	44.0208	25.8099	18.4748	182.534	20.3902	FT-interacting protein 1
Cg5g041630	19.0603	49.5084	18.5762	22.134	37.5294	19.2149	21.596	35.3535	19.3565	probable serine/threonine-protein kinase At1g01540
Cg5g041320	7.79569	14.7127	5.64935	8.12599	7.53799	6.77162	5.68318	14.1874	6.42337	delta(8)-fatty-acid desaturase 2
Cg5g040920	44.4058	39.4472	6.09684	18.106	41.1219	15.5883	9.46107	161.824	11.1259	probable WRKY transcription factor 46
Cg5g040870	6.25581	4.76576	6.57517	6.55743	3.44629	10.2775	8.98955	4.29553	13.2046	protein ROOT PRIMORDIUM DEFECTIVE 1
Cg5g040610	49.0114	48.6471	31.5771	27.3153	39.5624	32.3115	29.7028	79.116	38.3145	transcription factor bHLH13
Cg5g040330	21.7196	21.6278	9.00546	17.6175	19.5381	17.0953	11.8008	40.7846	11.5681	AAA-ATPase At2g46620
Cg5g040130	32.9675	31.9842	16.1616	17.1646	11.2081	11.1378	19.4485	25.4651	16.4136	3-ketoacyl-CoA synthase 1
Cg5g039430	137.763	130.995	76.1156	116.575	134.238	57.8927	62.0431	159.456	46.6641	uncharacterized protein LOC18047012
Cg5g039380	3.1869	2.63578	4.39206	2.12867	3.62254	5.16543	2.87712	2.1559	2.22489	meiosis-specific protein ASY3 isoform X1
Cg5g039260	27.9543	7.63422	28.8671	18.9494	15.5873	28.5114	32.8888	2.106	22.5109	diacylglycerol O-acyltransferase 3, cytosolic
Cg5g039060	19.9435	18.2639	21.6503	16.9686	20.7973	15.7073	15.3294	30.777	12.2874	TolB protein-related isoform 1
Cg5g038980	12.2023	13.8951	7.43233	5.68329	9.85263	7.0137	9.33968	26.489	5.72094	probable protein phosphatase 2C 49
Cg5g038330	76.3575	131.918	63.1863	65.9439	88.1483	50.3039	41.9454	119.527	39.4792	bZIP transcription factor 53
Cg5g038230	35.1612	14.8381	44.1387	60.7586	32.7362	59.5828	39.7103	18.9328	51.4832	universal stress protein A-like protein
Cg5g038200	7.84159	8.63128	0.877112	3.82689	6.31034	1.88486	1.60964	32.2298	2.28694	DUF4228 domain-containing protein
Cg5g037860	15.2135	20.8967	4.55076	8.67921	12.608	6.11783	5.11199	39.9253	6.00318	protein DEHYDRATION-INDUCED 19 homolog 4-like isoform X1
Cg5g037790	1.66952	2.79453	0.962131	2.68043	2.58257	1.26807	1.67445	3.63282	1.89774	ethylene-responsive transcription factor ERF071
Cg5g035890	19.8387	32.2819	0.941207	2.45865	10.9956	0.911126	0.401206	32.6611	0.525186	Tetrapyrrole biosynthesis
Cg5g034990	43.3832	45.256	18.0881	22.9729	38.9374	16.1154	20.2471	88.1179	17.7428	BI1-like protein
Cg5g034980	75.6714	80.5336	54.4792	46.1601	87.2525	61.009	45.9417	100.516	62.6675	chlorophyllase-1, chloroplastic
Cg5g034360	0.860653	0.836151	0.260241	0.538405	1.0518	0.316661	0.156517	1.09739	0.359733	transcription factor bHLH3-like
Cg5g034050	17.1902	7.54809	1.75334	1.50171	7.3333	1.80144	0.87365	16.5753	3.90414	ethylene-responsive transcription factor 1B-like
Cg5g033290	108.673	123.79	39.2039	51.5733	89.3749	46.1751	50.6088	158.491	63.0181	Tetratricopeptide repeat-like superfamily protein, putative isoform 2
Cg5g032570	127.168	139.421	55.0754	62.2774	84.4245	38.6114	34.6454	99.0607	35.7474	desumoylating isopeptidase 1
Cg5g032320	5.28478	3.79932	5.96264	8.14861	5.32602	5.81077	8.38825	3.6126	7.44694	uncharacterized protein LOC18049535 isoform X1
Cg5g031920	3.35969	6.77786	2.43929	3.07557	4.74878	1.62282	2.36116	7.92877	2.0284	cyclic dof factor 3-like
Cg5g031660	1.35131	2.76885	1.50397	1.6199	1.82164	1.00158	1.96505	2.643	1.6861	plant cysteine oxidase 2-like
Cg5g031070	19.845	25.7837	3.57523	22.7022	26.6381	5.49635	4.34349	36.9193	5.4337	probable calcium-binding protein CML45
Cg5g028120	8.24646	11.6034	6.13469	8.72453	8.85799	3.43898	4.99756	9.29478	4.17731	zinc finger BED domain-containing protein RICESLEEPER 2-like
Cg5g026660	2.73691	3.56662	1.47769	1.12066	1.4729	0.804201	0.797917	2.17327	0.938237	endochitinase A-like
Cg5g026630	5.20318	4.20432	1.90669	1.32462	2.25967	1.34577	1.33415	5.94453	0.634063	endochitinase EP3
Cg5g026620	1.80642	1.75316	0.232382	0.592664	2.03059	0.456055	0.211385	6.69938	0.240902	transmembrane protein
Cg5g026610	1.91318	1.98412	0.475655	1.80886	2.53211	0.829145	0.40096	8.80121	0.351999	transmembrane protein
Cg5g026350	10.3624	15.4837	1.95511	7.2419	9.79664	4.35444	2.13236	29.6596	3.03689	leucine-rich repeat receptor-like serine/threonine/tyrosine-protein kinase SOBIR1
Cg5g026310	4.46349	8.8522	1.20787	3.29266	4.48461	0.866402	1.56468	17.3409	1.46025	leucine-rich repeat receptor-like serine/threonine/tyrosine-protein kinase SOBIR1
Cg5g026270	1.26785	3.06617	0.738204	1.07084	1.89574	0.740507	0.666889	5.72631	1.08741	leucine-rich repeat receptor-like serine/threonine/tyrosine-protein kinase SOBIR1
Cg5g026260	7.05347	10.1689	5.28623	7.776	7.87299	5.69444	6.11692	12.3785	6.34606	putative UPF0481 protein At3g02645
Cg5g025070	7.99685	14.5888	6.5528	4.66711	9.03407	4.36145	4.40641	12.6807	5.204	putative 12-oxophytodienoate reductase 11
Cg5g023190	2.99829	4.04381	2.77843	4.0871	3.53739	2.06758	2.84999	5.92443	2.5015	F-box/kelch-repeat protein SKIP20
Cg5g022750	15.7121	31.2388	4.61756	4.70148	12.2346	3.46526	2.83567	34.7396	2.56533	LOB domain-containing protein 41-like
Cg5g021300	3.19269	4.97246	1.58854	4.31392	4.16967	1.89971	2.61536	6.22846	2.02874	disease resistance-like protein DSC1
Cg5g019820	49.4295	69.3969	18.932	27.7074	35.8537	21.7526	18.7774	107.527	19.085	NAC domain-containing protein 62-like isoform X2
Cg5g019600	126.862	216.448	23.4262	91.1056	135.918	40.643	28.6654	375.54	45.4939	Avr9/Cf-9 rapidly elicited protein 65
Cg5g019370	24.1491	29.9451	19.082	40.7228	42.5708	19.206	24.5802	47.9835	24.123	auxin-responsive protein SAUR32
Cg5g019000	47.7708	41.585	10.9722	8.37407	36.3325	10.459	3.86786	70.9797	15.7606	mitogen-activated protein kinase kinase 9-like
Cg5g018690	1.63898	1.59474	0.433981	1.34622	1.64489	0.545859	0.758778	5.59682	0.83152	AAA-ATPase At2g46620-like
Cg5g017520	7.01899	6.38009	4.46615	4.30415	5.89391	3.9675	3.97762	13.2878	3.84416	cold-responsive protein kinase 1
Cg5g016820	11.7188	10.5383	7.04292	10.1634	16.8578	8.30467	9.21782	24.4648	5.77009	Oxidative stress 3
Cg5g016800	165.678	221.761	155.53	292.566	268.236	128.925	212.625	306.681	182.511	programmed cell death protein 4-like
Cg5g016320	73.076	32.4938	23.1011	16.033	29.3302	27.6383	6.8621	48.0417	4.96473	9-cis-epoxycarotenoid dioxygenase NCED3, chloroplastic
Cg5g016280	3.05821	5.01541	0.939837	1.2827	1.6223	1.16736	0.796795	3.23771	0.387033	VQ motif-containing protein 1-like
Cg5g015780	1.71606	2.6265	1.12706	1.45317	2.46358	0.383372	1.16535	2.72112	0.405653	agamous-like MADS-box protein AGL62
Cg5g013920	142.954	185.91	109.619	88.1102	114.28	87.5893	69.9013	140.439	75.2884	S-adenosylmethionine synthase 1
Cg5g012080	15.9011	22.9781	13.2409	12.6216	16.4166	13.8805	11.7278	26.0578	12.8736	protein PFC0760c-like
Cg5g012040	18.7496	19.288	17.6801	11.4211	12.4943	12.6845	7.68504	33.8448	5.63828	UDP-glycosyltransferase 89B2-like
Cg5g012010	7.24027	8.19399	3.93621	5.13506	5.81322	3.79942	4.89651	10.5634	4.70607	phosphatidylinositol 4-kinase gamma 7-like
Cg5g011790	15.7865	19.4982	1.04232	1.84128	3.91374	1.10189	0.0857407	5.36678	0.236134	dehydration-responsive element-binding protein 1B-like
Cg5g011060	1.40011	3.03826	1.20203	1.25056	1.96663	0.639817	0.998016	2.65107	0.928176	UDP-glycosyltransferase 83A1-like
Cg5g010520	1.93809	1.69821	2.7554	2.5949	1.93868	4.70131	6.42196	1.74387	4.24663	pentatricopeptide repeat-containing protein At5g66520-like
Cg5g010410	3.14854	5.2261	1.28895	2.26034	2.95523	1.6468	2.46222	7.50437	2.7073	NAC domain-containing protein 100-like
Cg5g010280	12.6534	6.47516	19.2916	22.3724	12.3296	22.2679	29.997	9.1807	35.2965	Disulfide bond formation protein B 2, putative
Cg5g010020	4.1179	5.82821	1.3287	1.30312	2.07376	0.951554	0.787651	5.05208	0.612873	thaumatin-like protein
Cg5g009930	7.11691	14.8989	1.92597	6.53147	16.1048	3.02247	1.5377	25.9077	2.62595	BON1-associated protein 2-like
Cg5g009710	6.99533	6.98724	0.0979466	1.36348	2.02133	0.387529	0.0450243	7.70558	0.115415	dehydration-responsive element-binding protein 1A-like
Cg5g007900	9.474	10.7213	8.85434	6.76588	7.79369	7.88774	6.2061	12.2449	6.42272	O-fucosyltransferase 30
Cg5g007890	27.6033	36.4621	17.4225	17.1257	26.2343	16.7672	16.4201	55.9374	18.3307	transcription factor KUA1
Cg5g007760	207.857	343.023	45.8214	109.005	212.426	57.3826	33.9314	359.749	40.6802	ethylene-responsive transcription factor 5-like
Cg5g007750	72.5716	143.501	8.45178	15.264	79.8488	9.35298	4.59297	168.033	18.8314	ethylene-responsive transcription factor 2-like
Cg5g007670	4.44879	3.57537	2.06339	1.80331	2.70297	1.8383	2.57903	4.63266	2.83756	G-type lectin S-receptor-like serine/threonine-protein kinase LECRK3
Cg5g006750	8.91675	11.759	1.95086	3.59367	7.17626	1.91804	0.869287	29.3474	0.913991	putative calcium-binding protein CML19
Cg5g005590	100.034	108.968	53.8052	69.5519	102.261	46.1405	83.3654	215.922	38.2489	Octicosapeptide/Phox/Bem1p family protein
Cg5g005560	4.78742	3.4115	4.78459	10.3541	5.18331	5.41384	7.26202	3.17229	3.5058	U-box domain-containing protein 33-like
Cg5g004810	2.29689	2.29846	0.635732	1.50708	3.01567	1.19674	0.628466	5.34673	0.628146	transcription factor bHLH162-like
Cg5g004720	20.8187	27.3422	11.6484	19.6888	23.4681	13.2138	13.2114	38.6342	14.1141	hypothetical protein CUMW_282940
Cg5g004460	64.4037	65.3784	16.0971	55.1736	70.5906	19.8624	25.8547	140.856	23.7552	CDP-diacylglycerol-glycerol-3-phosphate 3-phosphatidyltransferase
Cg5g004120	7.33485	5.95357	3.74404	2.7164	2.54238	2.74059	2.64228	6.46517	3.7556	glucan endo-1,3-beta-glucosidase
Cg5g003460	2.28702	1.09	1.71726	3.14726	1.81004	2.92482	1.01624	1.19231	2.26526	mitochondrial outer membrane protein porin of 36 kDa-like
Cg5g002540	40.0192	68.6298	7.14088	12.7822	35.9395	9.22968	5.94396	116.825	7.91487	BTB/POZ domain-containing protein At5g41330
Cg5g002190	10.514	9.52494	3.41494	3.05566	5.43649	3.08419	2.47312	24.5748	2.96817	1-aminocyclopropane-1-carboxylate synthase
Cg5g001320	8.53922	6.39451	5.71008	7.9937	7.16386	5.33059	4.26432	9.43924	3.20487	RING-H2 finger protein ATL20-like
Cg5g001080	185.6	214.365	98.4141	194.422	213.67	124.333	119.078	408.007	119.082	B2 protein-like
Cg5g000800	16.9892	19.2268	13.249	14.8816	17.3864	15.6074	13.9516	31.4802	14.5622	WD repeat-containing protein YMR102C-like
Cg5g000600	1.22353	2.18495	1.07157	1.80603	3.12709	1.21493	1.27466	4.5449	0.644728	uncharacterized protein LOC102611678
Cg4g024380	3.15679	4.54036	1.39076	1.41319	2.4084	1.06875	1.59725	8.02602	1.79248	calmodulin-binding protein 60 E
Cg4g023490	131.178	218.204	69.2224	75.4399	120.067	59.3882	33.4783	184.543	39.1209	UDP-glucuronate 4-epimerase 1
Cg4g023410	94.6834	106.552	37.1756	54.1297	86.077	36.4763	28.6045	175.243	32.2234	tetraspanin-8-like
Cg4g022580	2.44444	2.67552	1.03936	1.00158	1.58486	0.560789	0.39652	3.25586	0.228596	hypothetical protein CUMW_111780
Cg4g022420	5.64852	9.32933	9.99618	24.101	16.1548	10.6088	19.0091	9.10672	16.7221	protein GLUTAMINE DUMPER 3
Cg4g022210	5.37889	13.2481	1.22652	1.65123	5.70358	1.31256	0.835714	14.3172	0.768473	probable xyloglucan endotransglucosylase/hydrolase protein 23
Cg4g022200	1.43209	3.87344	0.535768	0.903294	1.07898	0.52128	0.0805839	3.11226	0.299948	probable xyloglucan endotransglucosylase/hydrolase protein 23
Cg4g022140	29.8522	61.3293	16.4954	26.9386	34.0102	40.5061	37.5297	76.2832	32.1533	xyloglucan endotransglucosylase/hydrolase protein 22-like
Cg4g021000	8.90218	7.20087	2.8357	1.90219	5.41243	1.62913	1.50618	4.89587	0.858328	transcription factor bHLH35
Cg4g019710	87.7863	142.696	89.2537	91.3548	133.583	87.5244	144.921	161.951	55.9055	monogalactosyldiacylglycerol synthase 2, chloroplastic
Cg4g019450	77.3755	112.164	47.4376	88.7338	99.4367	57.2465	50.1198	108.929	50.8804	calmodulin-like protein 3
Cg4g019190	9.62282	9.95896	6.12972	8.06834	10.5242	4.90546	5.6052	25.1219	5.35879	probable WRKY transcription factor 50 isoform X1
Cg4g018880	10.9306	11.7968	17.4824	11.5896	5.49599	11.8968	14.3686	3.62761	28.2955	thermospermine synthase ACAULIS5
Cg4g018670	16.5335	13.5767	9.18474	10.5103	18.8021	9.12334	10.8151	25.3516	12.1379	serine/arginine repetitive matrix protein 2
Cg4g018600	2.2608	2.32102	0.365304	0.65384	1.14126	0.530118	0.204398	2.78683	0.542108	Arginine--tRNA ligase
Cg4g018510	7.59929	10.4766	1.24443	1.3369	5.65461	0.991084	0.279839	20.9223	2.00951	ethylene-responsive transcription factor ERF017-like
Cg4g018300	28.5724	20.1517	41.3131	28.7605	26.3447	67.2145	19.3885	14.7754	16.4068	pectinesterase/pectinesterase inhibitor PPE8B-like
Cg4g018280	47.6	31.864	59.2838	43.9836	64.0394	107.023	26.9231	16.8137	34.2952	probable pectinesterase/pectinesterase inhibitor 12
Cg4g017780	284.01	274.981	91.8158	62.1159	151.306	56.7639	41.6621	356.212	157.408	protein TIFY 10A
Cg4g017520	5.65398	6.02003	1.82175	2.11977	3.04504	2.30329	1.58333	11.7173	2.11104	serine/threonine-protein kinase RIPK
Cg4g016820	2.52969	4.32587	1.06687	1.41242	1.86707	0.945624	0.423006	2.25527	0.18677	disease resistance protein RPM1
Cg4g016810	16.3549	18.6217	6.20956	10.3096	12.2539	6.85737	4.28503	19.3722	3.08571	disease resistance protein RPM1
Cg4g016210	3.71173	4.13579	2.70641	3.6877	3.70374	3.05997	2.68198	5.58823	3.1557	calmodulin-binding transcription activator 4-like
Cg4g015900	1.50707	1.90861	0.28943	1.03067	1.22249	0.881114	0.490765	3.05045	0.517329	disease resistance-like protein DSC1
Cg4g015400	0.956304	2.53459	0.0967632	0.492135	1.54361	0.188396	0.657907	4.37808	0.833539	ethylene-responsive transcription factor TINY-like
Cg4g014430	3.99657	1.82182	5.42644	3.80436	3.31012	5.27608	5.87203	3.49399	3.90917	transcription repressor OFP13
Cg4g013040	5.27865	11.193	3.97929	3.36536	5.53453	2.28876	1.41945	6.81795	1.9669	pirin-like protein
Cg4g012880	13.0724	6.49019	17.8481	17.7557	10.3319	18.4953	20.9117	13.1474	12.5759	putative BPI/LBP family protein At1g04970 isoform X1
Cg4g011600	578.43	827.345	263.323	303.59	365.044	148.49	161.928	614.249	151.064	probable calcium-binding protein CML27
Cg4g010680	1.97465	1.45305	4.26309	8.78685	5.16705	4.00194	4.82251	2.11217	4.81681	hypothetical protein CUMW_120960
Cg4g010160	472.245	642.099	168.312	252.694	489.871	153.26	170.721	842.998	130.657	ethylene-responsive transcription factor 4
Cg4g008450	21.716	27.9988	3.1232	6.94659	17.0451	7.32736	4.97824	96.9277	5.96619	probable pre-mRNA-splicing factor ATP-dependent RNA helicase DEAH5
Cg4g008310	30.3342	8.81713	49.6547	61.1388	32.6005	83.9571	66.6449	37.8925	75.7073	strigolactone esterase D14
Cg4g007900	41.5263	12.3444	49.0608	40.0711	22.52	40.8787	42.41	24.723	36.1405	SOUL heme-binding family protein isoform 1
Cg4g007890	33.9469	42.6022	17.0271	16.2427	19.556	11.1519	9.02927	36.943	7.21543	3-ketoacyl-CoA synthase 11
Cg4g007050	17.8855	24.1478	7.26593	6.20804	10.9462	4.6526	4.50553	20.1523	3.00435	blue copper protein-like
Cg4g006940	4.20701	5.18844	2.92508	3.11095	4.13087	2.16644	1.82242	4.00388	1.68719	auxin-responsive protein IAA29-like
Cg4g006890	16.4417	17.6047	5.25424	7.78796	12.7125	7.55836	6.18793	35.8146	7.40611	IQ domain-containing protein IQM1
Cg4g006770	9.33357	19.5717	3.18362	6.07219	11.3646	3.96711	4.13981	36.1547	4.04393	probable leucine-rich repeat receptor-like protein kinase At1g68400
Cg4g006410	11.1116	9.06956	6.57668	6.39472	8.24256	8.19988	7.18804	17.7225	7.52575	ferrochelatase-2, chloroplastic
Cg4g006370	0.744163	1.31788	0.405652	0.70707	0.645548	0.172259	0.231421	1.23659	0.564788	serine hydroxymethyltransferase 3, chloroplastic-like
Cg4g006150	2.17688	2.64875	1.65022	0.767067	1.10883	0.631587	0.803809	2.46321	0.540267	ectonucleotide pyrophosphatase/phosphodiesterase family member 3-like
Cg4g004020	4.55756	7.06717	3.43165	2.82165	4.31334	2.98072	2.10008	10.0547	2.20248	ankyrin repeat-containing protein At5g02620
Cg4g001810	35.2068	50.0358	10.6994	9.86453	13.2047	7.00336	2.34201	19.4684	3.37314	uncharacterized protein LOC18053981
Cg4g001480	34.2452	13.4617	45.0897	41.1297	36.0312	58.5505	39.6595	17.0669	18.6178	CBL-interacting serine/threonine-protein kinase 25-like
Cg4g001420	7.97936	10.9558	3.6749	5.56404	5.9588	3.25501	2.84506	9.80479	2.55112	chorismate mutase 2 isoform X2
Cg4g001000	57.8695	33.6842	62.7425	91.8406	74.5795	68.6126	85.3689	38.8656	56.6749	aspartyl protease family protein At5g10770-like
Cg4g000690	62.4717	76.4327	34.2609	62.5533	63.1465	37.498	53.8024	116.134	56.7585	probable WRKY transcription factor 17
Cg4g000190	88.0031	317.013	49.117	41.5027	127.388	33.55	20.9959	137.302	47.0795	gamma-glutamylcyclotransferase 2-1
Cg3g026040	7.29782	7.72823	2.5362	3.55377	5.05457	3.68096	2.72174	15.0727	2.9732	protein LYK5
Cg3g024300	67.9679	22.2192	164.585	88.793	52.0172	138.613	128.156	52.8685	120.069	splicing factor, proline- and glutamine-rich
Cg3g024160	53.9913	50.969	31.3551	12.7508	30.8144	14.4195	4.51988	32.049	9.59315	chaperone protein dnaJ 11, chloroplastic
Cg3g022060	56.6568	69.869	39.9921	33.3611	38.2841	27.3654	25.4719	68.5035	38.1748	allene oxide synthase 1, chloroplastic
Cg3g021930	31.6707	32.6878	24.5296	20.445	28.4221	22.0544	21.7154	63.3756	22.111	Thylakoidal processing peptidase 1
Cg3g021780	34.782	78.0564	14.9978	19.2822	50.3297	18.5593	17.9665	177.447	24.4434	hepatoma-derived growth factor-related protein 2
Cg3g021630	3.50519	4.2499	2.96743	4.0762	4.28418	3.02161	2.99789	6.07868	3.62445	probable carboxylesterase 2
Cg3g021510	40.1337	24.462	65.7942	50.5955	42.9187	78.4823	51.1601	22.201	54.6609	BRI1 kinase inhibitor 1-like
Cg3g020860	106.306	236.047	20.2717	53.6401	102.547	28.7465	22.8762	256.783	35.783	transcription factor MYB44-like
Cg3g020670	1.84916	2.67602	0.896847	1.21936	1.96874	1.18665	1.10606	1.6968	1.17627	tyrosine decarboxylase
Cg3g020630	14.0791	34.1539	15.2805	13.1393	20.3061	15.6323	14.059	25.3024	15.2468	patellin-3-like isoform X1
Cg3g020260	14.0522	15.5538	5.26012	9.8536	12.2546	6.17843	6.62314	35.8882	6.21735	leucine-rich repeat receptor-like tyrosine-protein kinase PXC3
Cg3g018400	109.954	161.176	41.5468	63.7782	88.4626	43.1917	31.787	226.091	40.3557	UPF0496 protein 4-like
Cg3g018200	8.00369	17.2392	1.73944	5.96232	10.886	2.77336	2.11794	37.7398	3.24695	U-box domain-containing protein 28-like
Cg3g017190	41.2404	40.1745	21.7311	44.7611	50.6818	25.4526	27.8075	70.062	28.2592	probable calcium-binding protein CML44
Cg3g016920	4.8583	9.61711	4.77348	2.90702	1.85519	1.73033	3.12141	15.856	6.26221	amino acid permease 3-like
Cg3g016770	131.698	93.6382	91.8611	72.1974	90.1739	68.8501	64.1894	199.041	70.2575	NAC domain-containing protein 2
Cg3g015210	264.545	310.237	177.096	214.743	240.982	170.163	161.695	405.776	150.414	ethylene-responsive transcription factor RAP2-4
Cg3g014770	26.4371	60.355	4.67239	4.4445	11.2625	3.32117	1.77351	47.7912	1.84816	protein EXORDIUM-like 2
Cg3g014760	18.6572	43.7288	11.0924	9.76087	14.1449	7.05756	8.95365	49.1491	11.9033	protein EXORDIUM-like 2
Cg3g014500	4.76826	6.13785	2.69849	7.36795	7.8117	3.66693	4.98894	11.4216	4.25336	RING-H2 finger protein ATL11-like
Cg3g014360	22.9802	17.8579	17.7748	18.3701	18.5362	13.8278	21.1246	42.3898	11.479	dihydrofolate reductase
Cg3g014300	19.5135	23.449	10.2548	13.1198	13.2174	9.00536	5.59527	17.7054	6.2144	clustered-asparagine-rich protein-like
Cg3g014180	225.438	319.793	40.1344	95.4167	177.717	58.6968	33.22	535.257	39.1656	mitochondrial uncoupling protein 5
Cg3g013180	22.4212	29.5201	11.6984	4.96088	11.3836	7.41679	3.43093	29.9991	3.04536	probable xyloglucan glycosyltransferase 12
Cg3g013160	1.84091	2.47242	1.13164	0.804008	1.36007	0.588654	0.433597	1.4994	0.258636	amino acid transporter AVT6A-like
Cg3g012860	1.83943	2.54086	0.517163	1.61068	2.54078	0.950392	0.731179	8.04912	0.874167	uncharacterized protein LOC102626963
Cg3g012790	56.8538	69.9645	25.7696	38.3282	54.614	21.9823	27.7956	92.6519	23.902	U-box domain-containing protein 4-like
Cg3g012710	789.772	1499.5	191.842	425.603	816.611	195.1	166.716	1492.34	154.092	zinc finger protein ZAT10-like
Cg3g011940	1.57859	2.48305	1.06318	1.48986	1.39039	0.812494	1.13828	2.42102	0.952767	probable RNA helicase SDE3
Cg3g004030	5.85177	4.61402	0.827218	0.781037	3.60642	0.580608	0.594438	13.6225	1.60526	RNA demethylase ALKBH5-like
Cg3g002210	2.60979	1.21053	0.47003	0.346334	2.34533	0.53217	0.691057	2.52091	3.08062	cysteine proteinase inhibitor 6-like
Cg3g002080	1.63811	1.90455	0.864236	1.23641	1.17967	0.251731	0.601831	2.15982	0.763101	No match
Cg2g047350	5.81867	2.73053	12.0427	7.98275	3.90325	15.989	12.0327	4.99779	16.2529	NAC domain-containing protein 35
Cg2g046910	1.23983	1.38848	3.01416	1.60772	1.65582	2.03777	1.98892	1.41017	2.66739	BTB/POZ domain-containing protein At5g47800 isoform X1
Cg2g046370	5.28823	2.68022	7.55589	9.81723	6.29302	10.4293	7.98533	5.36293	8.01942	microtubule-associated protein 70-5 isoform X1
Cg2g046190	51.0323	67.5609	16.6648	42.4081	53.1087	26.9316	25.1219	172.038	28.4119	scarecrow-like protein 13
Cg2g045420	8.59307	9.00547	3.90279	4.65964	5.85521	4.21411	4.07786	20.3006	4.15275	probable WRKY transcription factor 31
Cg2g044980	41.1675	38.4702	5.01381	5.80554	19.0048	5.17884	2.24296	43.3441	6.42287	protein TIFY 5A-like
Cg2g044950	9.59168	16.2093	4.05592	1.42943	6.80074	3.98265	0.586123	6.27119	1.40789	probable 9-cis-epoxycarotenoid dioxygenase NCED5, chloroplastic
Cg2g044910	12.5007	18.3056	10.4304	11.1649	17.675	5.67155	6.58818	14.7443	7.64964	VQ motif-containing protein 1-like
Cg2g043750	39.359	49.2411	17.2267	34.0993	41.9612	22.593	20.4859	77.9799	18.8915	U-box domain-containing protein 17
Cg2g043630	13.2626	24.4982	7.27387	7.47884	10.5493	4.30362	3.35231	16.7227	3.18709	uncharacterized protein LOC102628675
Cg2g042870	21.8335	18.744	11.2837	11.6944	13.9557	6.85683	8.30626	31.5132	8.38616	pathogenesis-related genes transcriptional activator PTI5-like
Cg2g042710	43.0511	46.423	27.1678	21.3281	33.4903	19.0709	13.295	39.9357	10.2519	glutaredoxin-C9-like
Cg2g042530	86.3065	118.825	32.3934	72.54	104.716	60.1267	56.6422	255.716	53.1565	ethylene-responsive transcription factor 4
Cg2g042510	10.074	11.8423	4.21355	3.47745	5.73605	3.42296	2.71783	15.3445	4.48249	ethylene-responsive transcription factor 12
Cg2g041300	17.6437	26.0726	4.05931	5.29312	11.685	3.01165	2.29779	50.9683	3.43549	F-box protein At1g61340-like
Cg2g040680	1.44233	3.20304	0.986512	1.61792	2.39805	1.15012	0.52581	2.90832	0.668462	cysteine-rich repeat secretory protein 38-like
Cg2g040420	1.50576	0.814057	1.94008	2.11029	0.992067	3.09877	2.31615	1.20249	2.91722	thiamine thiazole synthase 2, chloroplastic
Cg2g040090	14.9061	22.2081	12.8683	13.0378	17.4077	11.0218	11.4883	28.3666	22.9364	15.4 kDa class V heat shock protein
Cg2g039720	18.959	26.4985	3.98799	3.82075	10.9815	3.71648	2.75361	22.7091	2.53497	phospholipase A1-Igamma1, chloroplastic-like
Cg2g039080	43.7004	69.99	13.485	13.5889	38.1778	15.1553	5.974	112.366	13.6705	ethylene-responsive nuclear family protein
Cg2g038950	24.9853	21.5362	17.4955	9.00916	12.0808	13.885	8.4638	30.0904	11.4324	berberine bridge enzyme-like 21
Cg2g038880	9.29853	10.5398	2.24811	5.39183	9.15478	3.53619	3.10186	23.5549	2.20107	berberine bridge enzyme-like 18
Cg2g038100	4.24798	4.93411	1.57216	1.49316	2.20876	1.55562	1.38899	5.57397	1.0947	protein argonaute 2-like
Cg2g037730	0.599413	0.175086	1.06528	0.606006	0.137563	1.56505	0.58508	0.0939994	1.07929	pentatricopeptide repeat-containing protein At2g35130
Cg2g035990	1.68624	2.55181	1.0239	1.94684	1.58976	1.23927	1.23675	5.23234	1.0817	glycosyltransferase BC10
Cg2g034540	4.66946	6.65969	3.12961	6.05423	4.95843	3.63034	3.47354	11.5255	3.50669	hypothetical protein CISIN_1g028323mg
Cg2g034130	98.1676	169.297	32.8634	26.9986	70.0519	24.779	17.8943	142.935	22.5151	hypothetical protein CISIN_1g029256mg
Cg2g033540	15.4158	7.06713	18.6145	20.2605	14.6256	28.8912	19.4624	14.6503	25.9915	phosphoglucomutase, putative
Cg2g033320	83.8664	47.2327	90.0234	112.522	52.2952	81.3891	67.4766	45.5647	61.7453	protein PLANT CADMIUM RESISTANCE 2-like
Cg2g033160	2.30537	3.56966	0.80429	1.43393	1.78538	0.844062	0.39648	2.14267	0.354872	cytochrome B5-like
Cg2g032040	68.1419	98.4591	48.0062	68.7615	80.8576	43.987	47.0977	96.5809	44.4703	uncharacterized protein LOC102608697
Cg2g031640	22.2835	29.3894	9.69059	8.73708	16.5674	6.24662	5.56915	34.6917	5.89135	hypoxia-responsive family protein
Cg2g030750	121.973	137.843	52.3431	85.3062	122.026	53.9686	56.4086	276.637	44.2618	E3 ubiquitin-protein ligase ATL6-like
Cg2g029780	1.93669	5.15618	0.810584	2.28521	3.14849	0.925531	1.03384	7.6786	1.54772	protein PLANT CADMIUM RESISTANCE 2-like
Cg2g029070	10.7229	18.6771	0.410144	1.74193	8.1958	1.64541	0.36699	35.336	0.915525	U-box domain-containing protein 21
Cg2g028980	2.19511	1.0816	2.88847	1.97407	1.09283	5.5848	2.821	1.43971	3.97399	histidine kinase 4
Cg2g028250	7.39331	10.7946	2.44979	3.65663	3.20765	1.97949	1.20898	5.2175	1.34458	putative CCR4-associated factor 1 homolog 8
Cg2g026830	1.71743	1.07585	1.82479	0.998804	1.53348	2.79017	1.8247	0.538539	0.993652	subtilisin-like protease SBT5.3
Cg2g026810	43.3453	56.0897	16.2699	48.936	74.2912	27.0961	19.7553	137.651	17.4367	heavy metal-associated isoprenylated plant protein 16-like
Cg2g024840	636.808	881.787	170.426	356.949	361.369	139.187	117.961	747.807	115.118	late embryogenesis abundant protein Lea14-A
Cg2g023860	1.40827	0.372307	3.10031	6.27828	3.28818	7.65829	7.37974	2.0181	6.12738	receptor-like protein EIX1
Cg2g023550	14.3682	17.2236	7.83256	11.0353	11.9658	5.62446	5.28205	13.3567	4.18987	protein NDR1-like
Cg2g022960	42.2957	66.2491	6.39943	12.445	36.6541	10.4185	6.8407	183.596	10.0471	scarecrow-like protein 21
Cg2g022720	3.69629	1.48776	10.6297	6.02369	1.77923	13.0882	10.6437	2.43976	23.7501	transcription factor bHLH123 isoform X1
Cg2g022550	349.508	575.279	137.141	225.416	290.135	128.174	87.488	567.055	116.434	calcium-binding protein PBP1
Cg2g022360	14.7241	15.5157	10.6987	14.0168	14.3593	12.0762	11.891	25.2167	10.4899	receptor-like serine/threonine-protein kinase SD1-8
Cg2g022110	20.7689	25.5858	18.8349	18.4155	26.7237	18.0087	18.2652	37.7448	23.1599	zinc finger protein CONSTANS-LIKE 1-like
Cg2g021360	10.8011	4.4943	6.12636	5.6293	8.74814	4.61983	3.85276	16.6123	4.77148	NAC domain-containing protein 72-like
Cg2g020060	15.7876	26.724	4.90517	5.48635	11.8568	6.03092	4.5211	41.3334	3.7204	calcium-transporting ATPase 12, plasma membrane-type-like
Cg2g019790	4.92026	4.8727	3.14756	2.95587	3.41725	2.625	2.59956	9.99938	2.34738	cytochrome b561 and DOMON domain-containing protein At5g35735-like
Cg2g019210	332.934	474.735	213.783	116.049	180.201	86.2507	69.6852	281.161	64.8277	1-aminocyclopropane-1-carboxylate oxidase
Cg2g018660	1.86895	3.03944	0.946418	0.823974	1.8359	0.713613	0.674765	3.37012	1.11348	probable WRKY transcription factor 31
Cg2g018630	17.6091	12.7192	3.95718	3.16895	8.74083	2.90815	1.16004	7.13239	1.56654	mitogen-activated protein kinase kinase kinase 18-like
Cg2g018600	46.1684	63.5828	24.6009	32.6542	32.5856	18.3462	16.8473	41.4257	14.0493	B-cell receptor-associated protein 31-like
Cg2g017550	13.2155	21.9309	7.54778	7.51496	13.38	3.46109	2.99865	13.0919	3.53279	putative FASCICLIN-like arabinogalactan protein 21 precursor
Cg2g015910	4.85798	3.19724	5.12424	4.87487	2.08526	6.69537	6.03346	2.33579	11.9683	thioredoxin-like fold domain-containing protein MRL7L, chloroplastic
Cg2g013640	53.5273	39.509	25.3009	33.0045	62.5137	33.1044	23.8762	68.5727	18.2098	transcription factor bHLH162-like
Cg2g013490	1.36345	1.72098	0.653609	2.60111	2.44529	0.496506	1.12246	4.34286	0.711814	rust resistance kinase Lr10-like
Cg2g013290	268.27	355.171	96.5614	177.121	282.382	114.703	102.867	593.836	85.5999	ethylene-responsive transcription factor 9
Cg2g012670	3.99649	1.62119	2.10282	2.59867	1.03515	2.19232	3.4736	1.161	3.05587	small heat shock protein, chloroplastic-like
Cg2g012180	11.2958	13.4976	5.14032	8.89831	7.81802	6.20107	5.66198	14.5477	5.26607	thaumatin-like protein 1
Cg2g010320	516.083	847.18	451.937	543.157	774.441	367.47	538.394	1019.74	249.063	glycerophosphodiester phosphodiesterase GDPD1, chloroplastic-like
Cg2g010310	52.6728	86.9145	14.8334	31.7471	41.5853	13.9063	17.9984	94.4469	15.4689	NAC domain-containing protein 83-like
Cg2g009980	5.85698	9.28597	4.46287	3.75682	5.70488	3.16409	4.08321	11.095	4.93208	GEM-like protein 5
Cg2g008970	5.3291	6.51309	4.84965	4.54129	5.8096	5.27222	3.16012	7.32475	5.88921	uncharacterized protein LOC107175629
Cg2g008190	27.3128	37.5833	15.2639	5.35335	9.76922	8.77745	1.57907	14.6252	2.36141	glutaredoxin-C9-like
Cg2g007450	1.38886	0.666373	1.71951	2.67945	1.33595	2.59822	2.04644	1.18806	1.57455	SUPPRESSOR OF GAMMA RESPONSE 1-like isoform X1
Cg2g007230	1.70128	1.18546	0.108614	0.182029	5.61709	0.314481	0.32528	3.68706	1.65835	transcription factor MYB15-like
Cg2g006200	18.0655	22.7593	13.4011	11.3676	17.807	11.0406	7.66679	18.293	6.57269	NHL domain protein
Cg2g006000	43.1645	68.5724	23.1584	22.2345	30.8926	24.0703	23.6291	46.6246	32.3066	seed maturation-like protein
Cg2g005600	116.395	222.218	41.651	42.6316	76.2656	24.8178	19.1264	168.41	21.5518	NDR1/HIN1-like protein 13
Cg2g004360	11.7054	17.3121	2.51859	4.51233	11.7931	3.41269	3.3334	47.2261	4.23712	MDIS1-interacting receptor like kinase 2-like
Cg2g004340	10.8396	15.8442	2.10739	4.07742	10.1002	2.37792	2.49178	34.7085	3.13267	MDIS1-interacting receptor like kinase 2-like
Cg2g003790	1.76631	2.96891	1.24831	1.5215	1.89315	1.17159	1.23249	3.08144	1.08146	disease resistance protein RPP13-like
Cg2g002910	1.95784	3.33061	0.833635	1.20127	2.25342	0.845509	1.11267	3.18626	1.3255	putative UPF0481 protein At3g02645
Cg2g002900	4.02249	5.43573	1.8093	1.70118	2.62231	1.7812	0.902898	3.45041	0.78465	UPF0481 protein At3g47200
Cg2g002880	4.87595	7.79592	3.40493	3.29017	4.52633	1.58806	1.28025	5.11274	0.96925	putative UPF0481 protein At3g02645
Cg2g002860	17.4025	34.9136	4.13902	4.85607	11.347	3.02015	1.06987	12.8815	1.19153	UPF0481 protein At3g47200
Cg2g002300	94.2977	139.288	17.7599	67.1611	99.1615	20.7978	19.0525	154.887	24.403	hypothetical protein D5086_0000323660
Cg2g001440	4.61285	9.19155	3.17721	16.0967	14.6966	7.31111	4.23037	16.485	4.37678	peroxidase 15-like
Cg1g024870	9.29382	10.1736	6.5126	6.55451	6.57675	5.87181	5.48022	17.3995	6.28712	probable LRR receptor-like serine/threonine-protein kinase At3g47570 isoform X1
Cg1g024280	276.346	346.207	57.2815	40.3932	139.726	32.3252	13.8749	442.646	17.2047	NAC domain-containing protein 2-like
Cg1g023710	30.221	35.1111	24.6714	18.0785	22.2422	15.654	12.3711	25.327	8.72953	CBL-interacting serine/threonine-protein kinase 11
Cg1g023360	12.27	24.8727	4.39351	4.01103	9.19117	6.15359	1.63693	20.6226	2.78617	hypothetical protein CISIN_1g020089mg
Cg1g023070	3.75415	4.00738	1.337	1.53199	1.98783	1.85459	1.82487	6.58452	2.14332	NAC domain-containing protein 7-like
Cg1g022220	1.71231	1.97541	1.16289	4.57812	2.88519	1.42523	2.26492	3.66462	1.82143	copper transport protein ATX1-like
Cg1g021340	4.05647	4.98642	1.09332	1.05827	1.84332	0.913075	0.507277	6.72271	1.16454	probable WRKY transcription factor 40
Cg1g021330	2.80385	1.39772	3.99874	5.1049	4.34859	7.85438	4.90157	3.60467	6.03258	CBL-interacting serine/threonine-protein kinase 5-like
Cg1g019740	12.5147	15.8627	7.0476	6.91992	11.7907	8.17464	7.05499	26.1376	9.68846	bifunctional riboflavin biosynthesis protein RIBA 1, chloroplastic
Cg1g017660	12.6459	10.8077	8.9787	4.69833	4.21586	6.73103	5.06776	10.5683	9.3933	protein LURP-one-related 12-like
Cg1g017510	256.761	276.296	112.019	208.3	255.404	103.731	77.5039	487.841	86.7758	phospholipase D family protein
Cg1g015020	15.6159	7.86681	22.0389	19.3818	14.7635	23.1115	19.7174	7.31176	20.392	hypothetical protein CICLE_v10026747mg
Cg1g013930	38.3673	39.7422	23.2881	24.7273	38.1037	22.4771	21.6682	64.5667	17.8233	transcription factor MYBS3
Cg1g013160	3.32247	5.01088	0.179276	0.227346	1.85474	0.346897	0.0518219	4.92946	1.15609	Mitochondrial distribution and morphology 12
Cg1g012970	19.3077	13.2261	21.1041	23.9281	10.1202	25.2785	21.4658	8.28306	22.423	dnaJ homolog subfamily B member 6 isoform X1
Cg1g011620	3.36771	2.55017	4.40848	4.07095	2.90166	6.59953	6.40144	2.60755	6.05215	transcription factor bHLH49 isoform X1
Cg1g010830	59.1834	110.827	5.70996	4.32357	27.0123	4.16978	1.3002	63.9833	12.4715	protein TIFY 10A-like
Cg1g010820	61.3611	88.3192	7.08274	7.47751	35.7269	7.89204	2.83973	122.403	25.4419	protein TIFY 10A-like
Cg1g010650	7.1827	6.59646	3.20755	3.06494	3.82987	3.26238	2.22128	9.81249	2.62248	cytochrome P450 71A1-like
Cg1g010370	7.35163	10.6506	5.86804	7.75223	13.0051	6.49602	4.87472	16.9124	4.14544	protein ELF4-LIKE 4
Cg1g009860	56.8955	58.8174	34.9712	58.2295	75.1295	37.3186	39.4105	85.7087	31.5801	NDR1/HIN1-like protein 13
Cg1g008150	16.5572	31.3148	4.84631	10.9132	19.9694	6.2769	5.50181	40.3741	6.46664	No match
Cg1g008020	110.594	118.021	60.0189	79.8733	87.3893	51.766	60.6842	159.505	59.2746	mitochondrial uncoupling protein 5-like
Cg1g007830	4.14526	4.75672	4.84216	3.92922	4.01349	4.84229	4.69898	5.72297	2.05928	protein NETWORKED 2D
Cg1g007420	5.80383	7.20501	4.21318	4.21191	6.74849	4.06658	4.23592	9.14638	3.84645	transcription factor GTE7-like
Cg1g007160	4.09887	6.67147	1.97839	3.86188	2.73499	1.77987	1.20063	6.3054	0.931842	uncharacterized protein LOC102609906
Cg1g006530	3.71147	4.98308	0.979661	1.50092	3.54481	1.63906	0.682935	5.8962	0.689914	VQ motif-containing protein 9
Cg1g005540	11.7832	13.0128	6.81795	15.733	12.1436	7.54958	9.71021	21.3081	8.75611	caffeoyl-CoA O-methyltransferase
Cg1g005050	16.4221	25.3016	9.93139	9.12071	13.6759	6.54606	5.59196	23.2604	5.38404	UPF0651 protein YPL107W, mitochondrial
Cg1g004730	8.20358	10.7735	4.83834	6.5261	7.06781	5.69956	5.43573	13.8788	5.50336	disease resistance RPP13-like protein 4
Cg1g003640	9.70661	10.5589	5.93121	6.63436	7.71265	5.83283	5.09314	14.7097	5.98172	UPF0496 protein At2g18630
Cg1g002600	3.86764	4.10056	2.01413	1.3939	2.16543	1.50384	1.21453	6.48579	1.32959	Fungal lipase-like domain containing protein
Cg1g001110	89.0784	144.225	23.3788	64.1816	93.0131	28.8706	38.482	236.761	38.7148	Peptide methionine sulfoxide reductase MrsB
Cg1g000640	1.54565	0.724116	2.75112	1.65451	0.831856	2.79888	1.4219	0.757165	1.06683	Lgl_C domain-containing protein
Cg1g000390	35.4098	46.1768	14.9366	14.925	24.4176	13.4745	11.3795	70.5019	13.1422	thioredoxin reductase NTRB-like

## Sheet: Table S6
Table S6 Detail of genes in green module
GeneID	P1			P2			P3			Description
	Hm/Pt	Hm/Cj	Gx/Pt	Hm/Pt	Hm/Cj	Gx/Pt	Hm/Pt	Hm/Cj	Gx/Pt
Cg6g020720	846.383	698.892	1028.98	200.294	212.902	426.872	68.9057	26.1479	25.012	vegetative cell wall protein gp1-like isoform X2
Cg9g007970	1709.12	837.591	1531.46	531.18	493.33	1129.86	152.111	62.0644	62.6751	LPXTG cell wall anchor domain-containing protein
Cg2g033360	666.35	500.184	587.563	71.5515	80.7172	201.377	24.6458	11.3092	16.1043	21 kDa protein-like
Cg7g021320	331.659	172.181	482.18	160.519	118.576	324.598	101.766	53.9768	92.0752	expansin-A1
Cg7g003760	768.222	210.271	521.511	284.333	170.065	447.481	327.214	131.051	204.427	uncharacterized protein LOC18043918
Cg5g001530	422.751	615.662	393.125	2530.05	1456.04	609.421	1786.81	2265.53	1872.65	hypothetical protein CUMW_043020
Cg4g009640	528.238	668.802	477.62	2787.96	1656.71	1190.8	1728.86	3501.52	3235.03	metallothionein-like protein type 3
Cg2g009540	242.17	76.4769	281.797	55.7052	33.3941	67.0637	45.7125	32.0411	26.1831	chalcone synthase
Cg2g008910	334.4	378.649	305.993	1357.73	1098.11	431.874	1147.47	1245.7	1127.03	glycine-rich protein A3-like
Cg7g003680	287.1	120.608	409.491	70.9347	75.0837	113.104	31.4204	18.5897	20.7815	expansin-A8
Cg5g001520	418.668	419.79	370.606	2167.65	1377.71	614.512	1436.22	1707.9	1291.69	hypothetical protein CISIN_1g032053mg
Cg8g014260	382.689	265.729	411.847	173.937	179.269	278.229	70.7845	23.2183	52.4161	hypothetical protein CICLE_v10012969mg
Cg4g002100	281.901	249.493	282.564	32.7026	42.5943	79.2011	6.77451	3.29859	2.67989	No match
Cg6g019240	374.354	158.083	318.937	3533.94	1543.31	1252.99	3209.42	2406.89	2273.91	non-specific lipid-transfer protein 2-like
Cg5g043660	473.75	355.859	450.408	47.3223	27.3906	211.483	8.06047	6.11613	20.3989	14 kDa proline-rich protein DC2.15-like
Cg2g021210	232.528	125.596	249.16	118.298	74.4347	169.95	85.2133	35.5496	92.7727	protochlorophyllide reductase, chloroplastic
Cg5g006150	128.937	57.9798	180.251	58.051	53.3619	68.3482	27.8215	17.7481	14.1179	probable pectate lyase 18
Cg9g027520	155.29	112.807	122.624	99.2754	54.8987	81.7139	74.4078	29.6659	60.2274	heat shock protein 83
Cg5g037690	155.631	146.034	152.242	41.0671	50.2945	53.9647	19.7408	13.8959	8.34425	pectinesterase-like
Cg4g018830	71.5664	30.4763	98.3353	10.6752	6.94017	15.7859	10.1338	8.56273	7.36682	transcription factor TT2
Cg2g033130	78.655	53.6974	93.2877	36.4037	20.1108	37.578	19.9677	8.77087	15.9746	3-oxo-Delta(4,5)-steroid 5-beta-reductase
Cg1g028670	105.095	32.8501	114.248	36.7347	24.6382	63.1927	30.8717	16.7161	26.1426	ribonucleoside-diphosphate reductase small chain
Cg5g005680	72.4819	65.6954	79.5526	288.88	226.569	124.918	222.261	256.044	219.582	hypothetical protein CISIN_1g032713mg
Cg2g026720	76.571	60.4	87.0021	10.4962	7.33745	26.8246	4.86763	1.09571	3.3364	subtilisin-like protease SBT5.3
Cg6g002000	38.0387	24.7555	56.1207	10.28	10.1834	20.2122	10.1554	4.60142	8.78137	aquaporin PIP2-2-like
Cg2g040470	26.1909	23.5547	48.2682	17.8911	12.0462	16.5489	12.5893	6.00763	9.63107	gibberellin 2-beta-dioxygenase 8
Cg5g002280	79.1774	68.8653	73.1412	19.1048	17.9279	21.8684	8.08531	3.65868	5.29301	probable polygalacturonase
Cg1g006460	41.5984	32.7467	47.1321	19.0542	16.0801	28.2441	12.0318	3.49144	9.29629	glucan endo-1,3-beta-glucosidase 12
Cg3g017130	41.2769	22.8407	56.19	20.9359	26.0242	44.9342	16.562	11.1196	14.7074	probable receptor-like serine/threonine-protein kinase At5g57670 isoform X1
Cg3g015470	77.8683	57.6551	66.8927	337.876	181.729	134.772	282.471	288.674	185.512	heavy metal-associated isoprenylated plant protein 24
Cg5g003220	27.1023	21.4606	34.3081	14.0112	8.58824	10.749	3.3244	0.604694	0.650134	transcription factor PRE4-like
Cg5g029170	41.2572	26.4691	41.115	14.6515	9.78472	17.9386	13.8389	6.53573	7.56635	anthocyanidin 3-O-glucosyltransferase 2-like
Cg7g003300	38.1215	15.6822	54.3246	97.7597	60.5016	63.49	116.354	177.455	119.621	protein NRT1/ PTR FAMILY 5.1-like
Cg5g002340	31.2421	20.3573	43.8373	15.2581	20.7396	34.0671	18.7022	14.028	15.1694	uncharacterized protein LOC18048149
Cg8g018270	30.6684	20.6783	38.1039	9.67112	9.71663	18.9471	3.83089	1.7222	2.42472	glucomannan 4-beta-mannosyltransferase 2
Cg9g007480	28.3552	22.7171	38.2202	16.909	14.9611	32.6954	9.98059	6.3547	13.6835	cellulose synthase-like protein G2
Cg1g026580	30.7327	43.7074	37.7575	13.3137	26.3469	32.1322	14.4304	20.295	16.0112	cellulose synthase A catalytic subunit 2 [UDP-forming]
Cg5g039320	30.6378	29.9095	33.8041	16.9619	12.8909	24.9032	14.0159	6.75663	16.8959	probable polygalacturonase
Cg9g028710	29.7132	24.7619	32.9577	12.4772	13.2313	11.3772	6.1035	5.24538	2.89259	probable xyloglucan galactosyltransferase GT17
Cg9g002720	42.4048	46.0938	42.064	120.292	98.2731	55.9228	100.023	172.759	100.617	late embryogenesis abundant protein Lea5-D
Cg3g024770	38.8539	34.7691	33.1987	148.408	102.132	51.581	108.766	100.254	72.4431	probable alpha-amylase 2
Cg6g024880	16.4181	14.1871	18.0662	2.22797	1.3598	1.44727	1.24399	0.488044	0.718608	gibberellin-regulated protein 4
Cg8g021420	12.5939	3.7455	23.7689	2.74659	2.07024	3.01745	0.142289	0.228182	0.35753	chitinase 2-like
Cg2g028300	39.4128	27.4589	40.1634	12.6751	20.37	21.0596	4.46075	3.01877	2.0323	protein trichome birefringence-like 43
Cg7g010660	26.7741	18.2174	22.6541	104.03	58.5587	44.9559	88.3863	64.0396	99.1016	bidirectional sugar transporter SWEET12-like
Cg2g037930	24.6423	29.6281	24.0064	79.5238	56.8732	33.8935	68.0111	79.923	69.9804	protein PHLOEM PROTEIN 2-LIKE A9
Cg8g004580	13.282	7.40602	17.8532	1.29324	0.946762	2.49057	1.21971	0.573545	0.754954	abscisic acid 8'-hydroxylase 4-like isoform X1
Cg2g003960	17.4573	19.5017	20.6877	7.1189	6.11114	14.148	6.97585	4.86303	8.29714	zinc finger CCCH domain-containing protein 53 isoform X1
Cg2g037760	23.585	15.3489	28.9876	7.68993	5.44909	6.27444	3.16882	1.21378	1.59909	protein EXORDIUM-like 7
Cg2g025890	24.1807	20.59	28.1366	4.45475	5.76818	12.872	1.47669	1.76064	1.72731	aspartyl protease family protein At5g10770
Cg9g002760	8.72544	2.43892	15.311	1.43631	0.665268	2.11409	1.90583	0.790066	1.63194	UDP-glucuronic acid decarboxylase 2-like
Cg2g019370	22.1558	11.9419	21.3503	4.55131	3.0132	8.85121	1.67983	0.920047	1.72291	GDSL esterase/lipase At2g42990-like
Cg6g019970	17.5398	11.5269	20.4538	12.2132	12.308	16.0159	5.58025	2.71005	4.47428	protein trichome birefringence-like 19
Cg7g020180	10.7937	9.65245	14.5009	3.41644	4.84303	6.65184	2.6536	2.599	2.71712	TORTIFOLIA1-like protein 4 isoform X1
Cg2g031810	17.5188	15.5848	17.8499	7.75764	8.46366	8.36389	6.11352	3.13527	1.95479	bidirectional sugar transporter SWEET16
Cg6g017290	14.9025	10.6277	17.7937	7.54759	7.58857	14.5498	10.5996	8.69544	10.7873	E3 ubiquitin-protein ligase At4g11680-like isoform X1
Cg9g024230	14.4198	17.8613	15.7967	2.66516	2.3828	6.61873	1.5183	0.957112	1.12613	probably inactive leucine-rich repeat receptor-like protein kinase At3g28040
Cg5g042970	11.2584	10.9374	14.8064	6.2058	7.8515	11.9399	6.44841	5.66637	7.07818	polygalacturonate 4-alpha-galacturonosyltransferase
Cg6g017010	10.0217	6.07961	10.5592	2.17753	0.848519	2.15476	2.64271	2.17541	1.99539	Dihydrofolate reductase
Cg5g017310	16.1734	36.9946	15.1673	34.4313	42.7863	26.9718	38.355	48.9361	45.861	malonyl-CoA:anthocyanidin 5-O-glucoside-6''-O-malonyltransferase-like
Cg5g016100	4.90465	5.86987	10.4297	2.57469	2.80456	2.39182	1.27601	0.346116	1.05544	Heat stress transcription factor B-4b, putative
Cg5g000080	8.18316	6.48431	10.4132	5.1511	5.0455	6.59591	3.4585	1.59405	1.90641	RING-H2 finger protein ATL79-like
Cg2g036350	9.69224	6.67877	11.012	3.18765	3.24876	5.96738	5.09684	3.63075	3.9009	CLAVATA3/ESR (CLE)-related protein 27-like
Cg7g022450	7.62007	5.08697	11.1629	41.1099	26.4252	13.774	26.0121	26.6778	16.9638	uncharacterized protein LOC18045490
Cg7g019530	14.867	14.7817	18.2731	6.13961	8.14099	15.1587	4.00617	2.44018	2.02797	probable xyloglucan endotransglucosylase/hydrolase protein 33
Cg5g036570	6.78687	3.002	8.47773	1.09095	0.803314	1.74012	1.70568	1.44293	1.39464	bifunctional 3-dehydroquinate dehydratase/shikimate dehydrogenase, chloroplastic-like
Cg7g014870	10.0665	6.00495	9.30072	2.1586	1.86305	4.40946	2.09316	1.26993	1.94094	leucoanthocyanidin reductase-like
Cg7g015320	10.9232	9.90834	11.9906	3.73404	4.21852	9.44216	2.83951	1.67719	2.43902	protein STRICTOSIDINE SYNTHASE-LIKE 10
Cg5g029700	7.76529	9.74018	7.96947	22.8324	16.8827	9.96749	21.1714	23.8871	21.2371	S-norcoclaurine synthase-like
Cg5g016380	4.74884	1.12268	7.12621	0.945972	0.810899	4.54262	0.827419	0.309782	0.417509	hypothetical protein COLO4_17395
Cg2g046580	9.13076	3.65316	8.85841	18.6916	10.9869	12.9878	23.8752	20.8148	17.2677	U-box domain-containing protein 35
Cg4g001710	11.6012	5.03709	9.35123	15.5622	9.88167	15.3417	20.6683	24.3455	21.8883	coumarin 8-geranyltransferase 1b, chloroplastic
Cg9g011140	8.41178	2.23602	5.1901	2.08426	1.43372	3.31098	1.30057	0.295048	0.25216	hypothetical protein CICLE_v10005919mg
Cg7g002390	5.43307	4.55326	7.31851	3.66609	5.90539	7.45094	4.31135	4.35537	4.07807	probable methyltransferase PMT23
Cg2g035860	7.29823	8.91557	6.9777	14.6984	13.2373	6.97972	13.4899	14.2268	13.0972	thioredoxin-like 3-3
Cg6g003200	5.32697	3.98284	5.6065	2.75572	2.17616	1.54962	1.33778	0.623571	0.881703	suppressor protein SRP40 isoform X1
Cg2g039610	5.14931	5.37438	5.31297	1.80605	1.14705	1.58041	0.960054	0.417737	0.621075	protein kinase PINOID-like
Cg9g008050	5.54886	4.49687	5.15864	1.88574	2.7914	3.10701	0.495804	0.229546	0.0308091	hypothetical protein CICLE_v10006057mg
Cg2g026730	6.61457	4.94155	7.48314	1.42824	0.965804	3.26689	0.702337	0.139689	0.483389	subtilisin-like protease SBT5.3
Cg4g017070	4.22393	3.70541	5.20947	1.34543	1.77439	2.66587	0.723368	0.613847	0.800407	probable galactinol--sucrose galactosyltransferase 1
Cg7g003360	3.24788	2.06797	4.51419	0.514381	0.482301	1.31056	0.0821704	0.0289376	0	putative Structural maintenance of chromosomes protein 1
Cg5g033320	3.21402	2.73534	3.92085	2.6631	2.62613	1.5564	0.950579	0.304778	0.321048	hypothetical protein CISIN_1g047327mg
Cg2g040950	4.55433	2.19181	4.86937	6.55645	5.01305	7.79877	9.44069	12.2625	12.2531	transcription factor bHLH112 isoform X2
Cg8g008680	3.43946	3.51787	3.90786	1.36195	1.4165	0.955857	0.900278	0.412868	0.574672	endoglucanase 24-like
Cg6g003460	2.95576	2.3032	4.42391	1.16152	1.67354	2.73	1.34701	0.618778	1.10253	No match
Cg4g021600	4.31369	2.75399	5.4626	2.24218	2.08199	4.4898	2.61492	2.00361	2.76555	homogentisate phytyltransferase 1, chloroplastic isoform X1
Cg6g014130	3.61162	2.42072	5.16386	10.0688	4.88154	4.36685	11.244	10.7639	11.2551	No match
Cg2g005370	5.36421	6.58697	5.30544	3.13371	5.20456	6.36886	2.52766	1.90058	2.87927	blue copper protein-like
Cg3g025240	1.95548	2.39883	2.93325	0.936032	0.872602	0.805973	0.476156	0.201901	0.256474	cyclin-B2-4-like isoform X1
Cg4g002510	3.08981	1.92968	4.64034	0.32589	0.37723	1.80801	0.0664029	0.369208	0.439133	lysM domain receptor-like kinase 3
Cg9g007130	3.38523	3.2772	4.37936	2.84498	2.29914	2.30945	1.02747	0.526436	0.237828	protein ACCELERATED CELL DEATH 6-like
CgUng005420	4.14963	2.34911	4.16877	1.52194	1.25641	0.796541	0.14661	0	0.111276	auxin-responsive protein SAUR23-like
Cg2g022900	2.23198	2.83104	5.37995	0.963639	1.45027	1.9691	2.03747	1.67306	2.49207	No match
Cg1g007280	3.04448	2.77283	3.9846	1.44644	1.44412	1.82994	0.832407	0.42094	0.359173	kinesin-like protein KIN-8B isoform X1
Cg4g014240	2.00262	2.72146	3.15984	0.772799	0.833712	1.54963	0.956937	0.473125	1.40183	LRR receptor-like serine/threonine-protein kinase
Cg5g042690	3.79626	3.43203	3.31978	1.37393	1.47695	1.48877	1.07231	0.492114	0.72911	plant UBX domain-containing protein 8
Cg5g038140	3.22022	3.10476	3.31404	1.00777	0.997843	2.42539	0.825188	1.08815	1.00951	Fungal lipase-like domain containing protein
Cg5g043940	3.12813	1.2276	4.01008	1.13088	2.66289	3.92635	0.524201	0.171686	0.1958	metalloendoproteinase 4-MMP-like
Cg7g016460	3.15004	2.09355	3.36668	28.2896	12.5203	9.79064	34.3863	28.7194	17.5639	cytochrome P450 78A5-like
Cg2g040820	6.13955	2.59362	5.83945	2.88624	1.36508	3.25864	1.66143	0.542093	2.02035	alpha-farnesene synthase
Cg5g034730	4.7878	3.40056	4.29275	1.15231	1.03121	2.64432	1.61626	1.07596	2.30009	pyruvate kinase isozyme A, chloroplastic
Cg2g041650	3.30191	1.01225	3.40164	6.55665	5.98448	4.70387	8.20728	8.71964	6.33047	NAC transcription factor 25
Cg3g000380	5.02211	3.90843	4.39846	9.13472	7.25604	4.25648	8.88625	10.0692	9.34462	LIM domain-containing protein WLIM2b
Cg1g004720	2.197	2.85615	2.50746	7.11714	5.68709	3.04297	5.3549	7.3478	6.6849	AAA-ATPase At2g18193-like
Cg8g006200	5.35309	4.74534	4.50612	2.67813	3.0177	3.18963	1.68279	0.870021	0.658332	probable 1-acyl-sn-glycerol-3-phosphate acyltransferase 5
Cg9g019740	3.121	1.80521	3.76462	1.1712	0.896995	3.19057	0.903034	0.614042	1.1066	receptor-like protein EIX2
Cg5g039220	3.09201	1.50951	2.78098	1.34514	1.50695	2.01742	0.477137	0.259526	0.218834	acyl transferase 4
Cg9g020330	2.91972	1.41303	3.00467	23.2104	14.8753	12.9301	30.135	31.2394	23.4421	ABC transporter G family member 15-like isoform X1
Cg5g000340	2.48151	3.14979	3.91379	1.42852	2.29386	3.69883	1.1598	0.936048	0.959703	NAC domain-containing protein 43-like
Cg8g024160	2.0894	1.57383	2.13479	16.9428	9.29116	7.2515	14.8208	13.2581	12.1447	phosphoinositide phospholipase C 4-like
Cg3g008080	0.76792	1.21897	1.4964	1.88181	1.28483	0.833182	2.32068	2.21227	2.38445	cytochrome P450 CYP82D47-like
CgUng000240	2.12304	2.05057	1.64918	6.07661	6.7222	2.49144	6.2821	6.9663	3.65238	beta-amyrin 11-oxidase-like
Cg5g011680	1.62277	1.36452	2.05544	0.88459	1.1981	2.44003	1.00279	0.74993	0.835961	protein COBRA-like
Cg8g010780	1.45323	1.6135	1.28533	7.63995	4.8794	3.0978	4.01603	8.5228	6.92309	HRAS-like suppressor 3 isoform X2
Cg3g025970	1.79856	1.72877	1.67577	4.37249	4.21424	2.00005	4.29392	6.60451	4.38442	PLATZ transcription factor family protein isoform 3
Cg4g022370	1.80962	1.63311	1.99002	0.554011	0.420277	0.744816	0.232393	0.0882599	0.0878271	probable 1-deoxy-D-xylulose-5-phosphate synthase 2, chloroplastic
Cg7g014650	1.9681	0.742612	1.574	0.507094	0.965712	2.32606	0.41789	0.451214	0.593804	probable carboxylesterase 6
Cg6g004880	2.61207	1.6695	3.48582	0.963206	2.04707	2.59849	0.29884	0.19552	0.0521896	Multicopper oxidase, type 1
Cg2g034080	1.81096	1.64672	2.26668	0.781231	1.39561	0.845689	0.22824	0.187816	0.0124416	putative fasciclin-like arabinogalactan protein 20
Cg1g011580	1.08837	0.963052	1.01006	5.02779	3.12796	2.27613	4.02308	4.67616	3.35005	transcription factor bHLH111
Cg2g036370	1.7607	3.64396	1.49949	3.92361	4.94776	2.03011	3.01028	4.44117	3.45702	zinc finger protein CONSTANS-LIKE 16
Cg7g022000	0.493857	0.687649	0.982169	11.8902	5.04357	4.71374	14.2036	15.5919	20.3902	auxin-responsive protein SAUR32-like
CgUng003260	0.684496	1.00578	1.41121	0.307887	0.396671	0.666757	0.0868025	0	0.0349693	SNW/SKI-interacting protein-like
Cg1g013950	3.92265	1.01673	2.31656	0.518137	0.215326	0.935991	0.0559876	0.052753	0.0315951	No match
Cg2g030210	0.923476	0.250906	1.058	4.65677	2.5081	1.5618	1.9721	3.41844	3.58088	protein DMP10
Cg5g027500	1.99459	1.19957	1.28606	9.73973	6.04886	3.71909	12.0754	11.34	7.84029	heparan-alpha-glucosaminide N-acetyltransferase-like
Cg6g012900	0.406102	1.32242	0.612833	2.7065	1.999	1.33226	2.53708	2.40175	3.50928	putative Adipose-regulatory protein
Cg9g012440	0.568374	2.05316	0.660041	2.75107	2.79442	1.21643	3.34366	2.68694	2.61942	1-aminocyclopropane-1-carboxylate oxidase homolog 1-like isoform X1
Cg2g030070	0.711168	0.570494	0.775849	2.34051	1.75371	0.925886	1.48215	1.74361	1.51505	probable disease resistance protein At4g27220
Cg2g015270	0.628694	0.570819	0.607243	2.02467	1.90975	0.726842	1.68016	2.86272	1.46369	E3 ubiquitin-protein like
Cg1g009400	0.358299	0.646533	0.500106	1.70944	0.981582	0.64737	1.03948	1.10635	1.5687	peroxidase 21-like
Cg3g013430	0.586677	0.478102	0.498679	8.36744	7.30289	2.9967	9.47348	10.3163	10.6869	protein DETOXIFICATION 48
CgUng015510	0.969559	0.140597	0.651086	11.4887	2.80376	3.47526	10.9739	9.04161	7.54654	disease resistance protein SUMM2-like
Cg6g005030	0.490058	0.143339	0.487517	1.75407	1.33074	0.766665	2.15343	2.24789	2.02007	subtilisin inhibitor-like
Cg9g026350	0.239947	0.264056	0.32629	1.34077	1.2073	0.470077	0.740834	1.1916	1.03708	protein DETOXIFICATION 49
Cg3g018290	0.14963	0	0.197364	1.72141	1.1568	0.571385	1.75782	1.79349	1.59939	tRNA-dihydrouridine(20) synthase isoform X1
Cg3g009570	1.21543	1.38457	0.917686	3.92652	3.21128	1.4606	3.48551	4.68724	4.26307	copper transport protein ATX1-like
Cg7g012330	0.426174	0.325353	0.297294	1.87452	0.748046	0.945907	3.08152	2.62301	2.7354	TLC domain-containing protein 4-like
Cg1g002190	0.233434	0.383879	0.19829	1.53051	1.09263	0.710023	1.19405	1.25251	1.02592	hypothetical protein CUMW_182150
Cg1g001340	0.1253	0.0269739	0.123638	9.43813	4.06719	3.86483	14.3739	7.82298	11.9176	GDSL esterase/lipase EXL3-like
Cg8g005210	0.175845	0.081222	0.0973937	4.51038	1.99813	1.3858	3.55409	2.67579	2.27777	uncharacterized protein LOC107177262
Cg1g024710	0.549203	0.275496	0.183657	3.68438	0.738678	1.03247	4.81839	4.5187	5.50929	probable LRR receptor-like serine/threonine-protein kinase At3g47570 isoform X2
Cg9g016930	0.0958817	0.19066	0.0882452	1.59861	0.837801	0.747059	2.23293	1.76441	1.51995	L-idonate 5-dehydrogenase-like

## Sheet: Table S7
Table S7. Detail of differentially expressed genes between different rootstocks
GeneID	P1			P2			P3			Description
	Hm/Pt	Hm/Cj	Gx/Pt	Hm/Pt	Hm/Cj	Gx/Pt	Hm/Pt	Hm/Cj	Gx/Pt
Cg8g022750	2.2172	1.0735	1.68643	3.23602	2.67669	1.82805	2.18906	2.94045	1.62502	zinc transporter 2
Cg9g029160	0.555233	1.23537	0.86279	0.979275	0.412036	0.768354	0.550591	1.12258	0.932027	zinc transporter 1-like
Cg6g017450	0.468315	0.632257	0.339382	0.518066	0.514087	1.26933	1.8889	0.830484	1.53683	zinc finger protein GIS-like
Cg2g022110	20.7689	25.5858	18.8349	18.4155	26.7237	18.0087	18.2652	37.7448	23.1599	zinc finger protein CONSTANS-LIKE 1-like
Cg3g025670	4.62488	2.12749	3.71146	2.48597	4.43085	6.25977	1.14319	0.509272	0.367083	xylem cysteine proteinase 2
Cg2g015280	2.05267	0.7562	1.12174	1.83277	3.08412	2.10709	1.80695	3.79252	2.55898	Wound-responsive family protein
Cg3g001750	1.73038	0.653592	1.26586	1.12241	1.07629	1.21388	0.272906	0.0819084	0.110794	WEB family protein At3g51220
Cg9g024970	0.240188	0.483977	0.0992844	0.308668	0.280637	0.0856422	0.212423	0.715467	0.37548	wall-associated receptor kinase-like 2
Cg2g024270	0.310063	0.259152	0.24677	0.728124	0.615309	0.44874	0.377168	0.822955	0.436285	wall-associated receptor kinase-like 2
Cg2g044910	12.5007	18.3056	10.4304	11.1649	17.675	5.67155	6.58818	14.7443	7.64964	VQ motif-containing protein 1-like
Cg7g005850	0.629464	0.564727	0.913067	0.615924	1.22066	0.942886	1.05747	1.44047	1.12173	uncharacterized protein YKR070W
Cg4g017460	2.69489	2.46645	3.177	6.18782	2.99706	2.89053	5.33179	3.8697	4.72666	uncharacterized protein LOC18054812 isoform X1
Cg2g021510	2.58915	5.52123	3.3899	1.07358	0.892616	1.40148	0.774428	1.28137	0.56574	uncharacterized protein LOC18054182
Cg4g009460	0.417771	0.346877	0.316956	0.276178	0.614815	0.514711	0.537004	2.57933	0.83846	uncharacterized protein LOC18053836
Cg7g003760	768.222	210.271	521.511	284.333	170.065	447.481	327.214	131.051	204.427	uncharacterized protein LOC18043918
Cg6g019170	0.699553	0.72793	0.459325	1.21566	0.888378	0.442733	0.326222	2.19826	0.648922	uncharacterized protein LOC107177559
Cg2g008970	5.3291	6.51309	4.84965	4.54129	5.8096	5.27222	3.16012	7.32475	5.88921	uncharacterized protein LOC107175629
Cg1g014100	30.3712	22.8206	33.1572	32.507	15.4164	28.6696	26.4787	18.0259	25.8621	uncharacterized protein LOC102630687 isoform X2
Cg5g032690	6.82489	2.94104	8.01786	28.17	11.723	22.6117	58.0293	39.5242	51.6803	uncharacterized protein LOC102628841
Cg8g003740	5.23085	4.0562	4.53427	12.6332	5.26363	6.4707	6.273	8.54676	6.94437	uncharacterized protein LOC102627881
Cg8g003340	1.15714	2.62625	1.20928	0.182516	0.206283	0.34468	0.396358	6.02389	1.2299	uncharacterized protein LOC102616231
Cg1g011760	1.2753	1.45647	1.56792	2.26259	1.06263	1.27683	1.89378	2.77401	2.41495	uncharacterized protein LOC102614795
Cg6g003540	5.64489	5.65242	1.32592	1.07492	2.76154	0.72587	0.622016	4.66481	1.58979	uncharacterized acetyltransferase At3g50280-like
Cg6g003520	0.969233	1.23115	0.232629	0.13828	0.505561	0.0438823	0.0815537	0.610021	0.154978	uncharacterized acetyltransferase At3g50280-like
Cg8g023280	0.653437	0.184772	0.358219	0.459686	0.229497	0.301953	0.0914776	0.0495919	0.0999976	UDP-Glycosyltransferase superfamily protein
CgUng004780	3.68629	2.34504	2.51618	8.91319	9.26909	6.69999	7.48602	18.7725	10.235	UDP-glycosyltransferase 73C6
Cg2g012130	4.59202	5.15154	4.24835	5.39877	7.48308	4.22371	4.34935	8.75154	6.15485	UDP-glycosyltransferase 73C3
Cg3g007550	0.206866	0.122043	0.264849	0.397134	0.377921	0.0968967	0.563919	0.1304	0.256288	ubiquitin carboxyl-terminal hydrolase 12-like
Cg5g005400	4.90177	2.33652	3.5373	4.51312	2.3701	3.78571	6.66986	4.82644	5.39162	tryptophan aminotransferase-related protein 2 isoform X1
Cg1g023660	3.4833	1.77621	3.45196	2.54958	2.7723	2.93213	1.24003	0.647802	0.487316	transcription repressor OFP17
Cg3g010310	1.5017	3.1803	2.65382	1.50999	1.44225	2.24163	1.32375	1.40241	1.55918	transcription factor UNE12 isoform X2
Cg8g013710	0.843514	1.00624	0.568664	1.23532	1.03458	0.660644	1.1724	3.84953	2.0571	transcription factor SRM1
Cg2g007230	1.70128	1.18546	0.108614	0.182029	5.61709	0.314481	0.32528	3.68706	1.65835	transcription factor MYB15-like
Cg5g034000	2.9967	1.67604	1.07566	1.16552	1.87509	0.750605	1.00086	8.92196	6.01487	transcription factor MYB14-like
Cg9g000740	0.491258	0.83213	0.0847095	0.0513889	0.20028	0.0212133	0.0180346	0.733137	0.0873831	transcription factor MYB108-like
Cg5g034360	0.860653	0.836151	0.260241	0.538405	1.0518	0.316661	0.156517	1.09739	0.359733	transcription factor bHLH3-like
Cg4g016660	0.640944	0.306442	0.496479	0.187599	0.086971	0.668228	0.080677	0.342618	0.148	TMV resistance protein N-like
Cg7g013870	4.30967	2.18989	4.18128	5.65826	2.9218	6.48364	7.97723	4.82004	6.09873	thioredoxin-like protein YLS8 isoform X2
Cg6g004960	3.65839	7.46164	4.70923	3.72058	4.74494	1.95095	2.20071	1.10447	1.04055	thaumatin-like protein
Cg6g003200	5.32697	3.98284	5.6065	2.75572	2.17616	1.54962	1.33778	0.623571	0.881703	suppressor protein SRP40 isoform X1
Cg3g015430	10.1172	22.8017	14.0729	12.7229	20.8645	17.07	10.0289	8.74538	17.534	sulfate transporter 1.3
Cg2g026830	1.71743	1.07585	1.82479	0.998804	1.53348	2.79017	1.8247	0.538539	0.993652	subtilisin-like protease SBT5.3
Cg2g041950	1.02523	1.51215	0.768381	0.606418	0.628091	0.265297	0.373178	0.103529	0.228808	stem-specific protein TSJT1-like
Cg4g013660	41.4522	61.3457	47.0476	17.2418	13.164	7.64755	4.00994	1.66817	1.61534	sodium/potassium/calcium exchanger 1
Cg8g013560	0.0593465	0.261418	0.28519	0.301063	0.570005	0.134556	0.160274	1.0154	0.380029	small RNA-binding protein 11, chloroplastic-like
Cg2g012670	3.99649	1.62119	2.10282	2.59867	1.03515	2.19232	3.4736	1.161	3.05587	small heat shock protein, chloroplastic-like
Cg5g019450	37.2588	23.8793	20.4875	48.1247	32.1268	22.3919	85.6884	34.238	60.5239	small heat shock protein, chloroplastic
Cg4g023550	0.550444	0.532022	0.668368	0.677838	0.884648	1.38344	1.03435	2.12234	1.44102	shikimate O-hydroxycinnamoyltransferase-like
Cg6g023660	0.513463	0.254916	0.350318	0.375236	0.244525	0.179223	0.298949	0.215841	0.480149	serine/threonine-protein kinase D6PK
Cg7g006290	26.8807	35.5253	21.8184	28.3163	29.4697	21.4346	20.1906	40.2937	24.0834	Serine/threonine-protein kinase bur1
Cg4g006370	0.744163	1.31788	0.405652	0.70707	0.645548	0.172259	0.231421	1.23659	0.564788	serine hydroxymethyltransferase 3, chloroplastic-like
Cg7g022850	0.452096	0.935715	0.578489	1.51369	1.8684	1.52798	1.52153	0.847902	1.56379	serine carboxypeptidase-like 40
Cg2g006000	43.1645	68.5724	23.1584	22.2345	30.8926	24.0703	23.6291	46.6246	32.3066	seed maturation-like protein
Cg9g000390	61.0406	268.876	78.6476	46.0002	175.834	95.6705	29.3054	42.481	68.6303	S-adenosylmethionine synthase 2
Cg5g013920	142.954	185.91	109.619	88.1102	114.28	87.5893	69.9013	140.439	75.2884	S-adenosylmethionine synthase 1
Cg5g041400	0.170542	0.423782	0.352907	0.410712	0.212414	0.360959	0.583507	0.481628	0.251053	S-adenosyl-L-methionine-dependent methyltransferases superfamily protein
Cg5g033100	16.3174	7.31865	9.78817	7.83858	6.9782	7.5535	2.68476	7.91263	2.49041	RmlC-like jelly roll fold
Cg5g000080	8.18316	6.48431	10.4132	5.1511	5.0455	6.59591	3.4585	1.59405	1.90641	RING-H2 finger protein ATL79-like
Cg5g037610	14.2229	8.76752	11.211	13.478	8.19462	13.6015	7.30032	19.2111	13.7061	RING-H2 finger protein ATL64-like
Cg1g019680	0.392588	0.489769	0.379128	1.18771	1.18223	0.589902	1.78559	4.42311	3.21452	RING-H2 finger protein ATL54-like
Cg4g022690	8.56452	7.09613	9.87178	8.77677	5.02552	9.31413	7.84408	3.7847	7.30978	RING-H2 finger protein ATL13
Cg8g024000	7.71492	4.63556	9.93149	41.1102	14.422	21.5269	49.169	22.4098	36.6828	RING/U-box superfamily protein isoform 2
Cg9g004590	5.58619	3.99575	7.73218	4.15983	3.67328	4.37046	3.44867	1.49934	2.50996	RING zinc finger protein
CgUng016870	0.329894	0.901484	0.444181	0.898722	0.647252	0.420228	0.470049	0.684184	0.811777	ribosomal protein L14
Cg9g019550	0.226954	0.322512	0.282355	0.89632	0.295131	0.17679	0.491373	0.213197	0.352228	rho guanine nucleotide exchange factor 8-like
Cg1g008100	0.953503	0.439333	0.890075	0.478315	0.49675	0.484705	0.133037	0.215325	0.0680222	retrovirus-related Pol polyprotein from transposon TNT 1-94
Cg7g011630	3.19011	7.3657	2.94372	3.86208	4.35487	2.86131	3.65063	1.62202	3.14755	respiratory burst oxidase homolog protein C
Cg9g018690	1.90303	0.684613	1.36667	3.51872	3.58585	7.00415	6.88252	21.18	9.2051	receptor-like protein EIX2
Cg9g018760	0.0639936	0.0580021	0.103889	0.222871	0.251533	0.479429	0.458235	0.920965	0.603119	receptor-like protein EIX2
Cg2g023850	0.140597	0.0165767	0.640664	0.732735	0.438446	1.26145	1.04923	0.380226	0.795849	receptor-like protein EIX2
Cg5g016150	1.04282	2.23437	0.496332	0.811799	1.15939	0.108246	0.359239	1.88908	0.718721	receptor-like protein 9DC3
Cg5g026260	7.05347	10.1689	5.28623	7.776	7.87299	5.69444	6.11692	12.3785	6.34606	putative UPF0481 protein At3g02645
Cg7g002810	14.1545	44.223	24.4765	22.3022	68.4488	37.7665	18.7269	19.1255	88.1326	putative sodium-coupled neutral amino acid transporter 7
Cg7g021930	1.71728	1.23627	1.43459	0.387839	0.897031	0.461761	0.106383	0.437923	0.166666	putative SNAP25 homologous protein SNAP30
Cg4g010810	11.4041	14.7288	9.57574	11.7524	13.0869	10.3282	10.5067	24.9582	13.0144	putative serine/threonine-protein kinase
Cg6g005510	0.355032	0.727172	0.166323	0.28469	0.269574	0.16739	0.270029	0.773932	0.475526	putative receptor protein kinase ZmPK1
Cg9g022920	0.68719	0.509681	0.569861	1.23619	0.599042	0.532824	1.35455	0.352775	0.773891	putative lipase ROG1
Cg1g006240	22.9853	19.7696	30.6237	22.1025	14.859	20.3945	15.0505	7.11547	11.5099	putative Late embryoproteinsis abundant protein group 8 protein
Cg6g019270	0.355053	0.103101	0.266714	0.678016	0.359408	1.03909	0.723022	1.49866	0.851546	putative glutamine amidotransferase GAT1_2.1
Cg8g017510	17.1211	10.5612	24.0301	34.8978	15.233	28.5996	33.219	22.4983	34.2692	putative alpha/Beta hydrolase fold protein
Cg6g012900	0.406102	1.32242	0.612833	2.7065	1.999	1.33226	2.53708	2.40175	3.50928	putative Adipose-regulatory protein
Cg5g027400	3.88359	1.5593	7.6626	0.418989	0.245435	0.388232	0.300678	0.12178	0.133504	protodermal factor 1
Cg4g023800	0.329662	0.513507	0.543223	0.273106	0.109824	0.23392	0.213771	0.0293717	0.0494217	proteoglycan 4-like isoform X2
Cg6g025670	2.27011	2.58652	2.84325	0.83516	0.712629	0.688718	0.354118	0.114067	0.164566	protein WVD2-like 4 isoform X1
Cg6g009760	1.59873	3.40182	2.21614	1.63959	2.45735	2.06069	1.0062	0.936054	1.12365	protein trichome birefringence-like 34
Cg6g019970	17.5398	11.5269	20.4538	12.2132	12.308	16.0159	5.58025	2.71005	4.47428	protein trichome birefringence-like 19
Cg9g025660	0.340463	1.03232	0.40778	0.341413	0.612547	0.404796	0.459104	1.00175	0.523425	protein TPX2 isoform X1
Cg6g008960	0.908136	1.05351	1.04493	0.618165	1.55907	1.05491	0.482055	0.570217	0.541278	protein TORNADO 2
Cg4g017780	284.01	274.981	91.8158	62.1159	151.306	56.7639	41.6621	356.212	157.408	protein TIFY 10A
Cg9g011680	16.0504	40.9434	23.7605	25.5714	43.2437	21.5314	14.6836	7.51504	28.3442	protein SULFUR DEFICIENCY-INDUCED 2
Cg5g032660	7.98465	46.7222	23.0284	9.95078	58.6902	20.1532	4.69474	5.59586	19.4269	protein SULFUR DEFICIENCY-INDUCED 1-like
Cg9g003190	12.4341	7.58949	13.2885	55.4002	18.7345	28.0177	40.0448	18.2115	37.665	protein SRG1
Cg5g010720	5.43132	2.58157	4.90715	4.9792	4.94693	5.09107	8.90295	6.95166	35.7886	protein SIEVE ELEMENT OCCLUSION B-like
Cg3g020290	29.5982	24.3802	27.4641	25.3876	29.5964	30.5876	26.1582	55.6273	28.0748	protein SENSITIVE TO PROTON RHIZOTOXICITY 1
Cg5g037520	484.511	402.127	249.988	621.55	634.038	533.797	449.212	1161.27	592.267	protein SENESCENCE-ASSOCIATED GENE 21, mitochondrial-like
Cg4g001690	2.47469	5.32158	2.6268	1.43263	1.95242	1.40139	0.420527	1.52028	0.72199	protein PPLZ02-like
Cg2g033320	83.8664	47.2327	90.0234	112.522	52.2952	81.3891	67.4766	45.5647	61.7453	protein PLANT CADMIUM RESISTANCE 2-like
Cg1g007940	0.198881	1.06594	0.60627	0.0441979	0	0.173111	0.152383	0.0906123	0	protein PELPK1
Cg2g012510	0.661927	0.214162	0.401904	1.43759	1.43201	0.725708	1.34345	4.42696	1.19632	protein NUCLEAR FUSION DEFECTIVE 4-like
Cg8g019360	8.06029	11.5145	5.36624	4.59825	5.88104	5.97428	4.33683	11.0366	6.8495	protein NUCLEAR FUSION DEFECTIVE 4
Cg6g006390	0.605978	0.748884	0.676839	0.46321	0.966399	0.749412	0.374736	0.523915	0.397197	protein NRT1/ PTR FAMILY 8.1-like
Cg9g009120	0.22367	0.22562	0.141464	0.51396	0.186511	0.216462	0.358727	0.853175	0.513903	protein NRT1/ PTR FAMILY 5.2
Cg7g014500	45.9964	21.9336	62.4679	72.8973	32.8964	63.5682	70.0284	45.0066	44.5036	protein NRT1/ PTR FAMILY 3.1
Cg7g014510	186.36	61.3668	245.65	216.804	86.5611	220.522	186.151	69.0048	95.8884	protein NRT1/ PTR FAMILY 3.1
Cg2g040530	0.482489	1.33011	0.958122	1.76262	0.930637	1.52736	0.70621	0.380466	0.553927	protein NDR1-like
Cg7g002770	1.23385	1.98611	0.903545	1.15759	1.23384	0.526283	0.673713	0.299004	0.352588	protein LURP-one-related 14
Cg1g017660	12.6459	10.8077	8.9787	4.69833	4.21586	6.73103	5.06776	10.5683	9.3933	protein LURP-one-related 12-like
Cg6g010080	15.2632	7.50558	19.2859	38.2951	18.2576	32.0139	38.8822	30.6263	67.5505	protein LURP-one-related 10-like
Cg2g039610	5.14931	5.37438	5.31297	1.80605	1.14705	1.58041	0.960054	0.417737	0.621075	protein kinase PINOID-like
Cg6g000120	3.7326	1.47928	2.85855	9.58387	8.57049	4.36866	4.61068	7.92895	4.65132	protein HEADING DATE 3A
Cg6g020180	3.93044	4.63722	4.78939	10.0215	6.83947	5.62183	6.14986	2.81619	4.41324	protein GLUTAMINE DUMPER 6
Cg4g022420	5.64852	9.32933	9.99618	24.101	16.1548	10.6088	19.0091	9.10672	16.7221	protein GLUTAMINE DUMPER 3
Cg9g024480	0.717351	0.708148	0.478026	0.597672	0.726828	0.433401	0.577154	1.27903	0.700752	protein FLOURY 1-like
Cg9g004990	48.7927	61.145	32.3848	17.741	36.4766	18.8916	11.4737	20.6555	10.8008	protein FANTASTIC FOUR 3-like
Cg2g037760	23.585	15.3489	28.9876	7.68993	5.44909	6.27444	3.16882	1.21378	1.59909	protein EXORDIUM-like 7
Cg8g005550	11.8478	50.9779	37.3924	7.11946	41.9685	25.4819	3.71081	7.7466	18.2259	protein DMR6-LIKE OXYGENASE 2
Cg9g003920	3.33151	1.41502	2.80225	2.30668	2.50957	5.49093	2.27123	1.64231	6.11107	protein DMP2
Cg5g009140	0.922848	0.837093	1.25211	2.49208	1.13816	2.31502	1.78798	1.08239	1.43579	protein DETOXIFICATION 56
Cg9g019350	9.42429	12.2056	8.11796	5.07806	7.58329	4.94201	4.48107	9.03278	5.53259	protein CfxQ homolog
Cg5g000380	3.16897	6.94603	3.65617	1.42653	1.51625	1.41116	0.895106	0.840954	0.651782	protein BRANCHLESS TRICHOME
Cg3g017930	1.49721	0.601206	1.35026	0.361065	0.610889	4.56954	0.786475	0.207993	0.349711	proline-rich receptor-like protein kinase PERK2
Cg5g036360	15.0882	31.011	17.7084	17.0755	23.4506	14.0258	13.3225	7.04051	7.20482	probably inactive leucine-rich repeat receptor-like protein kinase IMK2
Cg4g022130	0.369116	2.33641	0.229628	0.098354	0.0429035	0.0573309	0	0.0777385	0.0103566	probable xyloglucan endotransglucosylase/hydrolase protein 23
Cg6g001050	1.64021	2.36107	1.84622	1.50714	2.21757	1.48023	1.21678	2.5911	1.29246	probable tyrosine-protein phosphatase At1g05000
Cg7g020850	8.5584	13.6152	7.64953	4.06281	8.2501	4.8119	3.20977	4.63642	3.06126	probable serine/threonine-protein kinase PBL18
Cg9g023190	0.0708234	0.183546	0.146978	0.13923	0.215689	0.211036	0.191354	0.622461	0.326244	probable serine/threonine-protein kinase Cx32, chloroplastic
Cg2g034050	47.8859	42.4361	36.8626	34.6831	54.7714	52.7261	42.854	104.475	56.2779	probable ribose-5-phosphate isomerase 2
Cg3g024350	0.874472	0.829453	0.883633	0.879718	0.821522	1.25738	0.975636	3.2433	1.77868	probable receptor-like serine/threonine-protein kinase At5g57670
Cg2g044370	1.86526	3.12436	2.01716	4.6936	5.63363	2.7451	6.53581	15.5124	10.0314	probable purine permease 10
Cg4g025000	14.0568	16.2085	12.2319	16.0961	19.7411	15.6765	17.6203	36.5791	18.8492	probable protein phosphatase 2C 44
Cg5g002280	79.1774	68.8653	73.1412	19.1048	17.9279	21.8684	8.08531	3.65868	5.29301	probable polygalacturonase
Cg6g003640	1.88864	1.70331	2.01592	1.77283	1.16557	1.70273	0.983368	0.28652	0.531585	probable membrane-associated kinase regulator 4
Cg2g013510	0.274844	0.329336	0.0301901	0.548519	0.747865	0.102885	0.0967058	0.682544	0.244066	probable L-type lectin-domain containing receptor kinase VI.1
Cg1g024700	0.629347	0.46411	0.369129	2.60831	0.816907	1.46025	5.14728	3.46567	6.63048	probable LRR receptor-like serine/threonine-protein kinase At3g47570 isoform X1
Cg6g006680	2.94019	3.03408	1.50173	1.03523	1.49111	1.82763	0.633318	1.45116	1.05113	probable LRR receptor-like serine/threonine-protein kinase At3g47570 isoform X1
Cg6g006650	0.282232	0.73828	0.40952	0.275165	0.3651	0.304465	0.307324	0.209458	0.260126	probable LRR receptor-like serine/threonine-protein kinase At3g47570
Cg5g010750	0.532257	0.460552	0.440962	0.331427	0.388602	0.537168	0.126474	0.462904	0.214492	probable LRR receptor-like serine/threonine-protein kinase At1g74360
Cg2g028290	0.407293	0.677228	0.488342	0.433631	0.859685	0.474175	0.457089	0.934286	0.368992	probable LRR receptor-like serine/threonine-protein kinase At1g07650
Cg7g020350	2.262	5.48912	2.88349	1.08884	2.12413	1.13657	0.385237	0.58986	0.485585	probable leucine-rich repeat receptor-like protein kinase At1g35710
Cg8g012480	0.234733	0.344994	0.261914	1.09652	0.61866	0.680463	1.03629	2.4075	1.46946	probable leucine-rich repeat receptor-like protein kinase At1g35710
Cg6g016580	0.0574582	0.0215897	0.0325248	0.0708576	0.113144	0.0638419	0.126982	0.631939	0.364314	probable glycosyltransferase At5g03795
Cg3g015590	1.37423	1.27269	2.00202	3.08444	1.16263	1.96392	3.96487	2.62178	2.18562	probable glycerol-3-phosphate acyltransferase 3
Cg1g024200	9.69541	14.548	8.55275	15.4115	15.6727	9.54532	12.4508	26.0828	14.1923	probable glutathione S-transferase
Cg9g012450	0.665082	0.312325	0.221966	0.141071	0.584257	0.338944	0.273568	0.514174	0.915118	probable galactinol--sucrose galactosyltransferase 2
Cg6g015900	0.214038	0.595764	0.211272	1.04897	0.954087	0.69641	1.28825	5.01643	2.40221	probable F-box protein At2g36090
Cg3g002150	0.255971	0.26096	0.334786	0.420229	0.321118	0.15755	0	0.518398	0.16335	probable disease resistance protein RF9
Cg1g017080	0.273993	0.282905	0.25352	0.351535	0.400555	0.338624	0.223039	0.659358	0.359081	probable disease resistance protein At5g63020
Cg1g021240	0.136162	0.220757	0.263763	0.32892	0.302698	0.275993	0.263393	0.65232	0.318131	probable disease resistance protein At4g27220
Cg7g014650	1.9681	0.742612	1.574	0.507094	0.965712	2.32606	0.41789	0.451214	0.593804	probable carboxylesterase 6
Cg3g021630	3.50519	4.2499	2.96743	4.0762	4.28418	3.02161	2.99789	6.07868	3.62445	probable carboxylesterase 2
Cg2g020360	10.1778	8.15311	6.51114	23.3438	19.131	16.308	24.4303	48.9026	27.8608	probable caffeine synthase 4
Cg2g020340	4.00224	3.85347	3.07289	10.5096	8.25251	5.88406	7.66876	17.0104	8.61205	probable caffeine synthase 4
Cg2g013140	0.0712735	0.0194874	0.0631316	0.205066	0.0795657	0.204401	0.844346	0.37289	0.50937	probable aminotransferase TAT2
Cg7g019610	1.54734	2.52274	1.70277	1.34775	2.23725	1.43409	1.7438	3.83735	2.02026	probable alpha,alpha-trehalose-phosphate synthase [UDP-forming] 9
Cg7g002040	9.06637	5.31852	0.576	0.694361	4.79957	0.872877	0.253791	9.79664	3.15114	probable 2-oxoglutarate-dependent dioxygenase At5g05600
Cg4g022370	1.80962	1.63311	1.99002	0.554011	0.420277	0.744816	0.232393	0.0882599	0.0878271	probable 1-deoxy-D-xylulose-5-phosphate synthase 2, chloroplastic
Cg2g043690	0.334554	0.741907	0.115439	0.118622	0.0631283	0.172199	0.0300274	0.464995	0.0896968	precursor of CEP14
Cg7g019370	14.1982	17.3556	15.415	6.66307	9.6882	4.76778	2.22161	0.998984	0.987134	polygalacturonase 1 beta-like protein 3
Cg9g014680	0.321616	0.936584	0.559873	0.67866	0.720716	0.576485	1.04982	1.06335	0.729667	Polyadenylate-binding protein RBP47
Cg8g005470	0.316423	0.961413	0.327914	0.240017	0.318256	0.275107	0.406932	0.18905	0.28521	pollen-specific leucine-rich repeat extensin-like protein 3
Cg6g018680	7.12804	13.092	6.31246	15.2821	17.5711	7.69008	10.4744	21.1512	11.5651	Plastid movement impaired 2
Cg5g042690	3.79626	3.43203	3.31978	1.37393	1.47695	1.48877	1.07231	0.492114	0.72911	plant UBX domain-containing protein 8
Cg2g029710	2.57377	2.14197	2.12794	2.01487	2.32712	2.38097	2.09407	4.33721	2.78293	plant UBX domain-containing protein 2
Cg5g031660	1.35131	2.76885	1.50397	1.6199	1.82164	1.00158	1.96505	2.643	1.6861	plant cysteine oxidase 2-like
Cg3g013550	8.92692	22.059	8.3114	20.4326	22.0086	11.3653	17.4957	7.56999	12.8732	phosphoglycerate mutase-like protein 1 isoform X2
CgUng003540	2.21874	5.03138	2.7257	4.04019	3.80238	1.8642	2.61446	1.9078	2.2528	pheophytinase, chloroplastic
Cg9g026080	0.857672	0.227944	0.378849	0.375254	0.512616	0.484438	0.0700471	0.00881795	0	peroxidase 66
Cg2g001470	0.420346	0.827904	0.450877	0.753376	1.08542	1.10466	0.519882	1.15516	0.582614	peroxidase 15-like
Cg7g008640	0.590137	0.893652	0.652078	1.07016	1.15189	1.31035	0.789728	0.385016	0.504675	peptide-N4-(N-acetyl-beta-glucosaminyl)asparagine amidase A
Cg4g018580	0.41383	0.288891	0.235492	0.212264	0.244138	0.159874	0.193007	0.547384	0.285562	pentatricopeptide repeat-containing protein At4g33170
Cg2g009010	0.718487	0.742898	0.684485	0.491418	0.598984	0.42807	0.331195	0.711028	0.412035	pentatricopeptide repeat-containing protein At2g41080
Cg3g017500	1.63829	2.28954	1.34303	1.5424	1.46416	1.16061	0.958292	1.91773	1.20087	pentatricopeptide repeat-containing protein At1g43980, mitochondrial
Cg5g030620	0.566843	0.269402	0.48888	0.439672	0.470091	0.36487	0.433482	0.410984	0.474688	pentatricopeptide repeat-containing protein At1g09220, mitochondrial
Cg5g043520	0.370844	0.896777	0.528306	0.34281	0.485471	0.458353	0.43114	0.521742	0.44025	pectinesterase inhibitor 9-like
Cg2g038690	15.3049	19.6853	20.579	5.34412	5.13891	5.09995	1.90715	0.655611	1.10514	patellin-4
Cg1g017700	9.80978	37.9092	11.4532	1.8313	7.84497	4.26357	0.357259	0.302466	2.69367	palmitoyl-monogalactosyldiacylglycerol delta-7 desaturase, chloroplastic
Cg3g023180	0.166457	0.412283	0.369944	1.57442	1.13662	0.865901	1.49609	1.14626	0.625969	omega-hydroxypalmitate O-feruloyl transferase
Cg1g001620	4.82111	12.8013	7.41145	3.15214	8.36817	5.42533	2.88206	4.56182	5.87363	oligopeptide transporter 7-like
Cg5g007900	9.474	10.7213	8.85434	6.76588	7.79369	7.88774	6.2061	12.2449	6.42272	O-fucosyltransferase 30
Cg5g024620	0.206889	0.208305	0.154896	0.41939	0.320816	0.236785	0.331404	0.90497	0.447554	nudix hydrolase 13, mitochondrial-like
Cg6g019240	374.354	158.083	318.937	3533.94	1543.31	1252.99	3209.42	2406.89	2273.91	non-specific lipid-transfer protein 2-like
Cg7g002330	0.167924	0.792815	0.361521	0.266745	0.0910318	0	0.0241765	0.071612	0	non-classical arabinogalactan protein 30
Cg8g000580	0.252932	0.0446883	0.194445	0.11836	0.119795	0.506191	0.190777	0.0709777	0.249753	NDR1/HIN1-like protein 13
Cg1g023040	2.36944	2.81854	2.71781	1.74802	2.46034	3.76625	2.83671	7.06608	3.80639	NAC domain-containing protein 7-like
Cg9g025080	0.41439	0.169789	0.353406	0.325124	0.226749	0.579402	0.130038	0.126568	0.0276702	NAC domain-containing protein 7
Cg5g008680	0.188527	0.18736	0.337348	0.363707	0.20248	0.886352	0.300004	0.0208814	0.0482943	NAC domain-containing protein 7
CgUng001200	7.93459	3.7363	6.73274	13.4785	7.4113	6.58896	9.79596	4.30907	6.71351	---NA---
Cg4g006530	0	0.566442	0.154936	0.439795	0.5722	1.21825	0.460295	0.302156	0.682464	---NA---
Cg2g022310	1.58418	3.31286	1.92082	1.90658	1.85972	1.3648	1.25927	0.596406	0.821078	---NA---
Cg4g007710	0.258507	0.732497	0.551758	0.471078	0.482288	0.499215	0.305193	0.323659	0.337154	---NA---
Cg6g019640	0.233129	0.947947	0.472623	0.344088	0.452122	0.055976	0.227629	0.111907	0.0590804	---NA---
Cg2g045650	0.411758	0	0	0.254859	0.23048	0	0.71503	0.277241	0.306583	---NA---
Cg7g016570	52.5473	22.6327	25.354	42.1505	19.6326	20.7216	38.0615	16.412	21.8056	---NA---
Cg5g031250	104.006	247.52	74.7953	26.5835	61.4544	33.7292	9.83491	16.303	10.236	---NA---
Cg1g004160	0.380801	0.630639	0.283358	0.452661	0.411574	0.141536	0.113167	0.435575	0.175379	---NA---
Cg4g017280	0.725416	1.53014	0.968554	2.83962	4.47953	1.76516	3.02107	1.23505	2.06929	---NA---
Cg7g018520	0.567976	0.236314	0.282927	0.211313	0.133622	0.843153	0.132634	0.785774	0.246551	---NA---
Cg4g021450	1.26926	2.65781	1.55529	2.01516	1.10062	0.128642	0.916133	0.244654	0.656538	---NA---
Cg3g025780	0.0832123	0.57451	0.0358404	0.011325	0	0.0133276	0.0656721	0	0	---NA---
Cg5g014190	0.942741	1.87021	0.691189	0.962392	0.450874	0.157074	0.0481704	0.639618	0.327685	---NA---
Cg5g028830	2.4995	2.67832	2.75141	3.81032	3.33871	2.1033	2.8475	1.01856	2.33637	---NA---
Cg6g003810	0.245678	0.138323	0.308607	0.390831	0.235136	0.233717	0.10849	0.555905	0.280701	---NA---
Cg8g021370	2.67332	1.52856	1.90379	1.31516	2.55476	1.80776	0.502161	0.181749	0.0385275	Multicopper oxidase, type 1
Cg1g005440	27.3877	18.1651	3.02248	3.45296	23.2966	9.51549	3.91504	95.0408	44.4836	mitogen-activated protein kinase kinase kinase 18-like
Cg1g013160	3.32247	5.01088	0.179276	0.227346	1.85474	0.346897	0.0518219	4.92946	1.15609	Mitochondrial distribution and morphology 12
Cg2g047240	0.30017	0.687183	0.369671	0.0499115	0.0957222	0.084725	0.036865	0.119693	0.0723305	Methyltransferase type
CgUng006760	6.79266	10.3029	2.39877	0.525461	4.81468	0.446265	0.271427	6.38647	3.99289	methanol O-anthraniloyltransferase-like
Cg2g004680	1.03872	1.44586	0.200785	0.0663779	0.229322	0.00643801	0.00547331	0.643089	0.238318	methanol O-anthraniloyltransferase-like
Cg4g009640	528.238	668.802	477.62	2787.96	1656.71	1190.8	1728.86	3501.52	3235.03	metallothionein-like protein type 3
Cg1g021320	0.977915	2.04487	1.28915	0.677449	0.402595	0.369181	0.638823	2.15255	0.801403	metal transporter Nramp1
Cg4g017430	23.4772	39.3684	27.3359	18.993	20.2331	8.05767	5.22162	1.63562	2.62431	Membrane lipoprotein
Cg2g034030	1.0093	1.11684	0.233027	0.176759	0.588418	0.248689	0.0796012	0.525952	0.12811	Mediator of RNA polymerase II transcription subunit 18, putative
Cg6g008180	0.148068	0.405465	0.405172	0.51983	0.565182	0.494872	0.302546	0.35203	0.493111	mechanosensitive ion channel protein 10-like
Cg6g008190	3.01954	6.49543	4.02131	2.73732	6.03872	3.4769	2.30627	1.43053	3.21513	mechanosensitive ion channel protein 10-like
Cg2g003110	0.0381122	0.0321185	0.0523559	0.0794767	0.144203	0.0454928	0.149312	0.515061	0.24744	MDIS1-interacting receptor like kinase 2
Cg5g003980	0.495469	0.472407	0.350888	0.557737	0.547605	0.628066	0.704352	1.64024	0.849971	MDIS1-interacting receptor like kinase 2
Cg2g016650	0.810607	0.78506	0.630053	0.39768	0.485272	0.360368	0.237746	0.593109	0.312698	MDIS1-interacting receptor like kinase 2
Cg8g000630	5.30385	10.9425	5.57401	2.76618	6.54032	3.89682	3.23122	5.29453	2.58537	lysM domain-containing GPI-anchored protein 2 isoform X1
Cg9g007970	1709.12	837.591	1531.46	531.18	493.33	1129.86	152.111	62.0644	62.6751	LPXTG cell wall anchor domain-containing protein
Cg9g006780	0.468632	0.804706	0.932521	0.83909	0.394387	0.614653	0.609185	0.37053	0.457671	Lipase, class 3
Cg6g019310	0.385903	0.612832	0.348584	1.30081	1.03435	0.912903	1.49433	3.77895	2.05967	LEAF RUST 10 DISEASE-RESISTANCE LOCUS RECEPTOR-LIKE PROTEIN KINASE-like 2.4
Cg1g004350	2.16984	0.88062	1.51493	12.0973	4.93296	2.30491	4.82911	3.00945	3.5004	late embryogenesis abundant protein D-29
Cg1g016920	1.37542	0.683925	1.08376	1.56449	1.56437	1.38033	1.57999	0.94404	0.894243	Late embryogenesis abundant protein
Cg7g009390	3.66291	2.87711	3.45829	2.7644	2.96804	3.62382	3.23442	6.39244	3.40497	Ist1 domain-containing protein
Cg1g013560	54.2954	162.663	42.5883	34.1725	82.9555	41.6407	58.9202	54.1948	65.6747	inositol oxygenase 1-like
Cg7g019990	17.5134	18.4249	11.1356	8.87598	13.7566	7.4323	7.37128	25.9345	13.0812	IAA-amino acid hydrolase ILR1-like 1
Cg8g013870	0.0373868	0.175677	0.0389222	0.163468	0.122632	0	0	0.531694	0.135823	hypothetical protein EZV62_002173
Cg1g007380	2.66836	6.28053	3.71605	8.88339	6.03911	3.69533	3.96653	2.7523	3.49042	hypothetical protein CUMW_039830
Cg5g027070	0.595083	0.612335	0.620768	0.815255	0.439263	0.309539	0.199943	0.04063	0.0720452	hypothetical protein CISIN_1g045582mg
Cg8g002690	1.36264	3.22215	1.81479	1.58586	1.36428	0.812515	0.608209	0.420555	0.308108	hypothetical protein CISIN_1g036613mg
Cg8g023110	1.39966	3.23873	2.28436	3.35066	2.97824	1.81114	0.75551	0.582919	0.611253	hypothetical protein CISIN_1g034155mg
Cg7g000020	16.2527	31.8112	11.7602	9.31329	23.4887	11.8085	7.71416	33.6866	14.617	hypothetical protein CISIN_1g021888mg
Cg7g019830	0.340379	0.997143	0.565067	0.156633	0.259159	0.339305	0.115563	0.0432364	0.215542	hypothetical protein CICLE_v10033710mg
Cg7g014370	5.07346	8.62217	8.62059	7.17513	3.13038	3.84671	2.95976	1.61463	2.30375	hypothetical protein CICLE_v10033499mg, partial
Cg2g002390	1.84405	0.760991	2.08405	5.61666	2.43177	3.47251	5.54132	2.99446	2.73549	hypothetical protein CICLE_v10015465mg
Cg6g006330	77.3446	56.841	43.6993	44.2475	136.257	69.8082	103.838	77.5447	274.249	hypothetical protein CICLE_v10012964mg
Cg9g002320	0.499403	0.639845	0.338601	0.145925	0.0744888	0.13143	0.016685	0.224168	0.101334	hypothetical protein CICLE_v10007206mg
Cg9g011140	8.41178	2.23602	5.1901	2.08426	1.43372	3.31098	1.30057	0.295048	0.25216	hypothetical protein CICLE_v10005919mg
Cg9g010120	0.961387	0.824763	0.869419	0.22706	0.49367	0.313228	0.17306	0.237198	0.135868	hypothetical protein CICLE_v10004866mg
Cg3g017330	0.801018	0.782475	0.570158	0.699718	0.572162	0.681203	0.703525	2.22496	1.05447	hypothetical protein CICLE_v10003071mg
Cg3g013520	0.206726	0.249547	0.51075	0.444456	0.0990526	0.249764	0.212311	0	0.0596525	Hydroxyproline-rich glycoprotein family protein
Cg7g022180	8.19341	11.682	5.23616	7.61568	8.29649	5.57456	4.22114	9.99899	5.2126	Humj1 family protein
Cg9g005990	2.05061	4.80039	2.56908	3.12281	6.09661	3.49363	2.3482	2.82647	4.68275	homocysteine S-methyltransferase 3
Cg5g000500	0.446063	0.0712276	0.255526	0.558107	0.190585	0.275071	0.691817	0.511585	0.515066	homeobox-leucine zipper protein ATHB-12-like
Cg9g022580	2.93259	2.98812	2.31279	2.25631	2.02928	3.00274	2.83769	5.71121	3.83764	histone-lysine N-methyltransferase, H3 lysine-9 specific SUVH5-like
Cg9g023350	0.264799	0.131191	0.209088	0.602549	0.461061	0.362618	0.714452	0.805421	0.668753	hexose carrier protein HEX6
Cg5g005270	0.932498	0.366823	0.739709	1.68958	1.49925	2.06824	2.70022	2.34719	2.73556	heme-binding protein 2-like
Cg5g019800	5.8707	12.1479	7.27197	0.926451	1.34338	1.40069	0.19878	0.1415	0.11914	heavy metal-associated isoprenylated plant protein 9
Cg1g004620	0.505115	0.110328	0.297913	0.334994	0.410626	0.180671	0.390358	0.193919	0.398855	heavy metal-associated isoprenylated plant protein 43-like
Cg5g002200	0.517639	0.591744	0.660121	1.57915	1.29274	1.0114	1.09869	2.47646	1.58646	heavy metal-associated isoprenylated plant protein 39
Cg2g028320	0.809819	1.18355	0.689453	1.5422	1.03524	0.670742	1.27115	2.49887	1.31288	heat stress transcription factor A-4b-like
CgUng021600	0.577799	0.461664	0.0624296	0.667022	0.128201	0.203879	0.54054	0.245905	0.112938	heat shock protein 90-5, chloroplastic
Cg5g002260	3.86724	1.84657	3.50258	5.82668	3.04066	5.55481	8.7429	3.82272	7.02653	heat shock protein 83
Cg9g023970	236.205	108.662	159.394	234.948	67.8467	140.31	214.577	61.9345	195.813	heat shock 22 kDa protein, mitochondrial isoform X2
Cg9g005340	1.86188	2.38342	1.36691	0.821971	1.30111	0.93581	0.666796	1.49058	0.897256	G-type lectin S-receptor-like serine/threonine-protein kinase LECRK3
Cg4g002220	2.32792	2.79305	1.9406	0.815215	0.662512	0.931192	0.486661	0.13683	0.247115	glycosyltransferase BC10-like
Cg4g008460	0.533657	0.558726	4.43768	0.0877555	0.102609	0.0379222	0	0.0896248	0.0136277	glycine-rich cell wall structural protein-like
Cg9g018300	39.1442	18.6403	27.1656	88.8169	35.7028	56.391	49.8294	22.1924	36.5577	glucan endo-1,3-beta-glucosidase, basic isoform-like
Cg2g039600	0.731223	2.20514	1.1969	1.11547	1.35168	0.641987	0.329636	0.222917	0.23572	glucan endo-1,3-beta-glucosidase 13
Cg5g004120	7.33485	5.95357	3.74404	2.7164	2.54238	2.74059	2.64228	6.46517	3.7556	glucan endo-1,3-beta-glucosidase
Cg2g044460	1.46941	0.678679	0.646333	2.96937	1.89118	2.63123	4.03364	9.71207	5.94788	glucan endo-1,3-beta-D-glucosidase-like
Cg5g015720	12.9934	20.8915	18.8938	4.31102	3.5968	2.03751	1.31424	0.339704	0.763444	glucan endo-1,3-beta-D-glucosidase-like
Cg1g029520	0.0823684	0.76444	0.36771	0.0418717	0.0478969	0.0397099	0.037325	0	0	glucan 1,3-beta-glucosidase A
Cg6g024880	16.4181	14.1871	18.0662	2.22797	1.3598	1.44727	1.24399	0.488044	0.718608	gibberellin-regulated protein 4
Cg2g040470	26.1909	23.5547	48.2682	17.8911	12.0462	16.5489	12.5893	6.00763	9.63107	gibberellin 2-beta-dioxygenase 8
Cg7g020130	2.49352	1.04314	1.87017	1.71682	2.22029	4.47372	0.811449	0.227155	0.102354	germin-like protein subfamily 1 member 1
Cg3g002480	0.12351	0.0345464	0.112417	0.164382	0.159938	0.519775	0.117345	0.791692	0.249294	geranylgeranyl pyrophosphate synthase, chloroplastic-like
CgUng004340	7.90823	3.92699	7.9806	12.2131	7.16448	11.1274	8.89881	6.8465	8.19735	geraniol 8-hydroxylase-like
Cg2g045160	1.01332	2.17612	1.38891	1.07506	1.13784	0.862188	0.690852	0.598583	0.36029	Galactosyltransferase family protein isoform 1
Cg5g017000	6.24823	13.3458	6.58917	2.80884	5.59379	2.68078	1.88881	2.55624	1.61278	Formin-like protein 18
Cg5g043350	4.96131	3.21777	4.26452	6.67905	3.94907	4.45093	8.54688	3.32391	4.97472	Flower, cultured cell, putative
Cg6g013380	2.08555	1.90487	1.73849	1.67152	2.10506	1.15275	1.9018	4.59249	2.47958	F-box/kelch-repeat protein At2g44130-like
Cg1g015810	4.39133	2.16585	3.25218	5.61093	5.7038	5.49309	9.73115	9.40446	12.8728	F-box/kelch-repeat protein At1g80440
Cg1g005840	10.8085	12.021	8.34864	10.0649	11.6428	10.5388	9.3011	19.0697	10.385	F-box protein SKIP2
Cg6g005560	0.219923	0.974749	0.365763	0.494133	0.0540684	0.281178	0.285707	0.199673	0.364604	F-box protein At5g49610-like
Cg6g011450	3.03031	1.43224	1.87096	4.17492	3.75319	3.34507	6.84973	2.78968	5.69572	F21M11.16 protein isoform 3
Cg8g006090	1.46438	1.08127	1.38075	1.60062	1.73633	1.95098	2.07373	4.22718	2.14097	extra-large guanine nucleotide-binding protein 1-like
Cg4g005590	4.76313	2.12511	3.95369	1.66875	2.75936	2.74127	2.59221	2.53066	1.77177	expansin-like B1
Cg8g000830	13.9297	28.1952	8.63142	7.19219	12.4149	5.32022	3.09338	6.69407	3.37509	expansin-like A2
Cg5g037790	1.66952	2.79453	0.962131	2.68043	2.58257	1.26807	1.67445	3.63282	1.89774	ethylene-responsive transcription factor ERF071
Cg5g041110	0.156096	0.60679	0.361251	0.199738	0.117027	0.196049	0.0683554	0.172626	0.10076	ethylene-responsive transcription factor CRF5-like
Cg5g034050	17.1902	7.54809	1.75334	1.50171	7.3333	1.80144	0.87365	16.5753	3.90414	ethylene-responsive transcription factor 1B-like
Cg4g007180	5.78548	5.94157	4.77626	15.3334	6.85256	7.73618	9.0663	5.95454	6.3427	equilibrative nucleotide transporter 8
Cg3g000770	0.939366	0.973732	1.19267	3.21142	2.96776	2.01198	3.39461	8.2063	4.06237	ent-kaurene oxidase, chloroplastic-like
Cg2g036410	1.87294	2.44833	2.29232	1.23724	1.40224	1.10865	0.449751	0.190343	0.269513	Endosomal targeting BRO1-like domain-containing protein isoform 2
Cg8g008680	3.43946	3.51787	3.90786	1.36195	1.4165	0.955857	0.900278	0.412868	0.574672	endoglucanase 24-like
Cg9g004430	0.51683	0.680395	0.36935	0.812776	0.674827	0.415155	0.513076	0.997032	0.544205	endo-1,3;1,4-beta-D-glucanase-like
Cg5g036050	4.17503	6.32707	5.38343	5.60674	2.3647	2.45464	2.89866	2.5239	0.716563	E3 ubiquitin-protein ligase SP1-like
Cg2g020870	0.297522	0.278253	0.0190875	0.0532011	0.0941983	0.271814	0	0.786199	0.0409882	dynein light chain, cytoplasmic-like
Cg5g008530	2.38223	1.63969	3.15905	2.01033	1.33868	2.59113	1.59118	0.760589	1.4717	DUF863 domain-containing protein
Cg1g010020	0.80014	0.97408	0.584624	0.52238	0.897463	0.514563	0.455371	1.0088	0.509439	DUF3511 domain-containing protein
Cg6g007930	0.370054	0.181714	0.354189	0.227721	0.131052	0.884617	0.633371	0.200277	1.35664	DNA-directed RNA polymerase subunit beta'
Cg9g023290	0.731953	1.00802	0.607575	1.12548	1.32493	0.466813	0.897005	1.88359	1.06512	derlin-1.2-like isoform X1
Cg5g041720	0.325	0.769636	0.478131	1.29179	1.67578	1.22543	0.533584	0.220861	0.355017	delta-like protein A
Cg7g012810	0.999572	2.20725	0.732189	0.815194	1.30325	1.03632	0.510874	1.47712	0.793534	dCTP pyrophosphatase 1-like
Cg6g007900	0.240204	0.184813	0.255487	0.445687	0.262552	0.0389575	0.131876	0.564351	0.269672	cytochrome P450 89A2-like
Cg5g027670	6.21487	5.63437	4.14762	9.80865	5.6105	5.88022	7.67262	17.7357	8.95676	cytochrome P450 87A3-like
Cg4g006870	0.93267	0.466138	0.909059	1.37138	1.51873	1.63372	2.02936	2.43906	1.60163	cytochrome P450 711A1
Cg2g040380	0.224839	0.525185	0.339666	0.545731	0.443748	0.147663	0.34992	0.261972	0.268028	cysteine-rich receptor-like protein kinase 10
Cg6g005410	4.48235	4.72582	1.73628	3.07373	5.15043	1.46556	2.34197	8.28503	3.45611	cysteine proteinase inhibitor
Cg9g009190	0.559521	0.200733	0.354036	0.710018	0.789616	0.156852	0.206833	0.142384	0.174557	Cyclopropane-fatty-acyl-phospholipid synthase
Cg3g025240	1.95548	2.39883	2.93325	0.936032	0.872602	0.805973	0.476156	0.201901	0.256474	cyclin-B2-4-like isoform X1
Cg4g001710	11.6012	5.03709	9.35123	15.5622	9.88167	15.3417	20.6683	24.3455	21.8883	coumarin 8-geranyltransferase 1b, chloroplastic
Cg8g023340	7.27557	5.69108	6.0826	6.07148	5.92824	7.97766	5.47918	12.6746	7.45907	copper transporter 1-like
Cg8g023380	2.32231	0.580501	2.65422	4.33729	2.37673	3.06911	0.477238	2.17877	1.69218	copper transporter 1
Cg1g013850	19.3397	58.4989	31.2117	16.2358	45.6661	26.5099	12.2344	10.0701	38.2389	clavaminate synthase-like protein At3g21360
Cg5g034970	0.558737	1.42201	0.439942	0.900861	1.1422	0.873733	1.16702	4.04801	3.09142	chlorophyllase-1, chloroplastic
Cg5g034980	75.6714	80.5336	54.4792	46.1601	87.2525	61.009	45.9417	100.516	62.6675	chlorophyllase-1, chloroplastic
Cg2g044430	971.739	1152.53	745.64	206.337	164.841	257.56	83.2535	38.1517	68.5351	chlorophyll a-b binding protein of LHCII type 1
Cg2g009840	1.77001	3.32491	2.41653	2.29349	2.09332	2.01878	2.66705	1.28567	2.37309	chaperone protein ClpC1, chloroplastic-like
Cg5g011170	35.0258	18.8666	24.6722	31.9437	14.9984	27.9017	63.6746	19.5714	45.1231	chaperone protein ClpB1
Cg3g016190	4.35674	12.5322	3.58733	0.413145	0.677416	0.243238	0.158208	0.0271822	0.0909707	chalcone synthase
CgUng003760	0.445664	0.0817976	0.453808	0.498963	0.506111	0.83588	0.888926	0.230355	0.469239	chalcone synthase
Cg8g004230	5.17061	6.06516	4.4326	3.84891	4.648	3.73886	3.47779	7.53829	3.79452	CBS domain-containing protein CBSX1, chloroplastic-like
Cg5g031750	4.27601	4.2624	5.04812	4.93291	6.66311	6.99531	4.81914	10.0787	7.53766	cationic amino acid transporter 2, vacuolar
Cg9g025950	8.29085	14.3008	6.34479	13.991	13.8756	8.04289	11.1982	24.9944	12.7714	carboxylesterase 1-like
Cg4g016210	3.71173	4.13579	2.70641	3.6877	3.70374	3.05997	2.68198	5.58823	3.1557	calmodulin-binding transcription activator 4-like
Cg4g012170	10.1415	9.09812	9.58097	9.31493	10.8473	12.7507	9.90571	20.4925	13.0551	calcium-dependent protein kinase 2
Cg5g036790	7.23156	9.0149	8.96268	7.1899	6.97108	5.10799	5.56393	2.48413	3.93449	BTB/POZ domain-containing protein At1g03010 isoform X1
Cg5g007130	0.552695	0.488734	0.505753	0.491043	1.48066	1.19295	1.44855	3.36738	2.15217	beta-amylase 3, chloroplastic
Cg5g023510	1.67155	3.6526	3.47895	2.32491	2.34681	2.17194	2.08867	1.68739	1.23525	B-box zinc finger protein 23
Cg1g005220	0.365557	0.636285	0.360305	0.133839	0.254394	0.165458	0.199635	0.0537752	0.130614	B-box zinc finger protein 19-like
Cg9g004560	8.45479	14.6219	8.33258	3.10087	6.28024	3.49452	2.90643	10.3596	1.56843	basic 7S globulin
CgUng000510	1.93634	3.34905	2.02337	0.990766	2.37753	1.20404	0.796564	0.713152	0.467398	auxin-responsive protein SAUR77
CgUng005220	23.079	11.09	22.2849	19.951	23.4046	15.3686	3.72418	1.68426	3.10606	Auxin-responsive protein SAUR20
Cg3g023800	0.345952	0.852408	0.56038	0.200172	0.091189	0.0788781	0.0202013	0.0887371	0.01179	auxin-induced protein 6B-like
Cg5g036140	2.77639	2.11225	2.67135	2.58537	1.7457	2.02271	2.65375	1.25578	2.1754	auxin-binding protein T85
Cg6g024950	3.0071	0.911302	1.82851	9.84297	2.25992	4.41991	29.8928	11.7046	15.1768	ATP-dependent zinc metalloprotease FTSH 6, chloroplastic
Cg4g001020	29.1174	19.9741	32.6758	35.2227	25.6235	32.7857	23.7862	11.3983	15.9441	aspartyl protease family protein At5g10770-like
Cg4g001000	57.8695	33.6842	62.7425	91.8406	74.5795	68.6126	85.3689	38.8656	56.6749	aspartyl protease family protein At5g10770-like
Cg6g019810	0.379729	0.801502	0.654781	0.114468	0.212278	0.194502	0.037268	0.144246	0.0520652	AP2/ERF and B3 domain-containing transcription factor RAV1-like
Cg5g029170	41.2572	26.4691	41.115	14.6515	9.78472	17.9386	13.8389	6.53573	7.56635	anthocyanidin 3-O-glucosyltransferase 2-like
Cg6g014140	2.92005	1.55237	3.97294	1.83545	1.64906	1.94884	2.14854	0.873855	1.22234	anthocyanidin 3-O-glucosyltransferase
Cg9g014580	15.0125	7.98319	19.8112	14.2781	9.13652	16.0719	18.0393	7.20355	13.1783	anthocyanidin 3-O-glucosyltransferase
Cg7g008510	0.359455	0.477754	0.583976	0.151288	0.155288	0.0880939	0.127905	0.513976	0.207343	ankyrin repeat-containing protein BDA1
Cg6g003650	11.8817	16.0503	11.2955	8.8259	12.8139	12.2746	12.3031	24.8568	18.4344	ankyrin repeat-containing protein At5g02620-like
Cg6g013770	1.63075	0.794446	1.25565	2.93214	2.63944	1.50794	1.66806	1.7345	1.41369	Ankyrin repeat protein
Cg7g007040	2.59469	14.9794	3.49246	1.42602	3.76133	2.56153	1.09454	1.0458	1.1639	amino acid transporter AVT1C
Cg3g022060	56.6568	69.869	39.9921	33.3611	38.2841	27.3654	25.4719	68.5035	38.1748	allene oxide synthase 1, chloroplastic
Cg2g041930	5.57752	2.49641	3.7309	10.4353	4.03316	3.45606	3.01687	6.53933	3.44952	allantoinase isoform X2
Cg2g003390	0.82925	0.288443	0.647425	0.642973	0.467933	2.24286	1.31573	1.28747	1.40436	aldehyde dehydrogenase family 3 member F1
Cg5g025360	1.70763	3.77003	2.13047	2.21395	1.97659	1.09291	0.820994	0.968394	0.791021	agamous-like MADS-box protein AGL11 isoform X4
Cg5g039220	3.09201	1.50951	2.78098	1.34514	1.50695	2.01742	0.477137	0.259526	0.218834	acyl transferase 4
Cg5g016110	0.234917	0.855404	0.501869	0	0.134597	0.0330433	0	0	0	Activity-dependent neuroprotector homeobox protein
Cg9g023940	23.0632	28.3507	13.7778	17.5205	14.2628	14.5413	11.2487	22.8821	11.6137	acidic endochitinase-like
Cg6g016070	2.4485	2.44884	3.61727	1.86535	4.18006	6.90414	6.39614	14.6422	8.33889	ABC transporter G family member 34
Cg6g023500	0.902536	0.751085	0.875086	4.94973	1.83387	2.4487	6.69706	5.52493	8.51991	ABC transporter B family member 15-like
Cg8g007600	0.969954	1.55687	1.00223	0.777634	0.815802	0.657292	0.329218	0.949932	0.571941	AAA-ATPase At3g50940-like
Cg1g008570	2.8513	5.84663	3.15604	2.68573	2.57727	2.08144	1.49889	1.94888	0.823336	7-deoxyloganetin glucosyltransferase-like
Cg9g014240	4.14552	3.37687	4.42727	4.84246	3.22765	4.52614	5.56386	2.74447	4.85693	70 kDa peptidyl-prolyl isomerase
Cg2g033130	78.655	53.6974	93.2877	36.4037	20.1108	37.578	19.9677	8.77087	15.9746	3-oxo-Delta(4,5)-steroid 5-beta-reductase
Cg2g016350	0.666606	1.73618	0.792616	1.39187	1.10173	0.307369	0.88411	0.261084	0.482964	2-alkenal reductase (NADP(+)-dependent)-like
Cg5g023520	14.5912	4.4834	9.11549	10.0727	10.5527	2.70659	12.3101	2.72701	3.86252	22.0 kDa class IV heat shock protein-like
Cg8g023450	2.63886	1.31575	1.81985	2.80671	1.68659	1.5792	2.92014	1.14941	1.80259	18.2 kDa class I heat shock protein-like
Cg8g023420	360.975	234.473	207.216	182.537	138.766	118.319	150.865	62.0511	90.6542	18.2 kDa class I heat shock protein-like
Cg7g000300	8.53175	1.76434	11.7859	14.9253	6.40078	10.4996	11.5695	6.18945	7.01668	18.1 kDa class I heat shock protein-like
Cg8g022260	59.3375	33.5162	33.8155	36.3694	33.6269	15.4797	52.5181	12.2573	19.6582	17.8 kDa class I heat shock protein-like
Cg6g005790	49.2109	29.6364	28.7753	47.7088	34.5536	16.3404	49.0621	18.8393	18.1868	17.6 kDa class I heat shock protein-like
Cg8g023430	452.905	293.771	383.568	343.962	196.685	241.869	298.794	129.849	253.402	17.3 kDa class I heat shock protein-like
Cg2g033660	14.8299	11.8392	10.0425	13.719	6.34184	7.89232	8.17268	2.90122	10.8863	10 kDa chaperonin, mitochondrial-like
Cg2g022810	2.32184	1.16152	1.9955	1.96761	1.23808	1.51153	0.876193	0.426989	0.977379	(-)-germacrene D synthase-like isoform X2

## Sheet: Table S8
Table S8 Expression of genes in carotenoid biosynthesis
Name	GeneID	P1			P2			P3
		Hm/Pt	Hm/Cj	Gx/Pt	Hm/Pt	Hm/Cj	Gx/Pt	Hm/Pt	Hm/Cj	Gx/Pt
GGPP (geranylgeranyl pyrophosphate synthase)	Cg1g003650	142.502	149.085	121.055	126.661	157.519	136.953	121.191	181.661	128.505
	Cg8g001120	34.1284	33.7612	35.2163	29.4714	28.4383	34.4271	30.8373	22.4889	35.7605
	Cg6g018380	23.642	24.8804	18.239	22.5431	18.2388	9.52214	8.61385	6.17716	8.82119
	Cg6g018370	1.57858	1.59914	1.38239	2.0836	2.33866	2.03728	3.25067	3.64912	2.6106
	Cg6g018160	4.88167	6.60428	5.72793	4.32109	3.51131	1.85882	2.95954	2.46643	1.60405
	Cg6g018390	2.7245	3.0294	2.7051	3.87237	2.53666	1.97157	2.24977	2.37511	2.37735
	Cg6g018320	0.650148	0.591901	0.703374	0.500184	0.306263	0.367403	0.34719	0.52971	0.534999
	Cg8g009770	0.285593	0.475772	0.158151	0.484178	0.540998	0.130865	0.318751	1.07392	0.349281
	Cg3g002530	0	0.114442	0.172329	0.225284	0.44871	0.155948	0.142649	1.06481	0.237758
	Cg3g002480	0.12351	0.0345464	0.112417	0.164382	0.159938	0.519775	0.117345	0.791692	0.249294
PSY (phytoene synthase)	Cg6g016720	64.9583	74.5951	55.0064	65.3869	72.6672	53.4631	61.9532	61.4447	57.3331
	Cg2g000880	1.68756	1.33193	1.35124	1.96184	2.01368	0.732648	0.715612	1.26816	0.601023
PDS (phytoene desaturase)	Cg9g014150	6.68761	6.47559	7.06387	7.99126	7.79519	8.79293	8.89199	9.28848	10.1686
ZDS (ζ-carotene desaturase)	CgUng021180	5.99648	9.87344	6.88129	16.7172	12.6636	6.45696	7.63806	9.05172	5.97926
	Cg3g011400	1.84999	1.45399	2.83397	2.72514	2.45789	3.56357	3.836	4.23878	3.25306
	Cg3g011340	1.39684	1.07585	2.26766	1.65692	1.75949	3.72255	3.37385	3.76797	4.31101
	Cg3g011600	1.74602	1.9272	1.69159	3.05985	2.66069	2.174	2.21393	2.37932	2.32681
	Cg3g011420	0.708994	0.699745	0.857339	0.811836	0.78999	1.02002	1.07852	1.09689	1.23303
	CgUng021300	22.4033	32.7475	21.1287	31.7068	28.5967	16.8244	17.3632	18.3406	13.7617
β-LCY (lycopene β-cyclase)	Cg9g017190	21.576	18.5736	23.6414	23.4087	27.8629	35.2187	31.7021	36.8181	43.134
ε-LCY (lycopene ε-cyclase)	CgUng001590	8.90277	5.46032	11.0352	6.27438	7.69881	17.4204	12.7634	11.3826	17.2184
β-CHX (β hydroxylase)	Cg9g027460	128.747	143.029	96.0535	84.6678	71.8973	75.9123	65.8438	46.7553	72.0343
CCS (capsanthin-capsorubin synthase)	Cg8g013670	0.737712	1.35674	1.30323	0.995165	0.941677	1.33291	0.996408	0.648459	1.23987
NCED (9-cis-epoxycarotenoid dioxygenases)	Cg5g016320	73.076	32.4938	23.1011	16.033	29.3302	27.6383	6.8621	48.0417	4.96473
	Cg2g044950	9.59168	16.2093	4.05592	1.42943	6.80074	3.98265	0.586123	6.27119	1.40789
